# Supplementary material for: Spontaneous crack healing in calcite reveals the influence of dynamic strain evolution and surface chemistry
Source: Nat Commun. 2026 Apr 1;17:4703. doi: 10.1038/s41467-026-71110-x (PMC13212580; doi:10.1038/s41467-026-71110-x)
Supplement: Supplementary file 3 — Source Dataset [file 41467_2026_71110_MOESM3_ESM.xlsx]

## Sheet: Figure 3a+Table 1
Scan 1 (cracktip_unloaded1) original and corrected data										Scan 2 (cracktip_unloaded2) original and corrected data										Scan 3 (cracktip_unloaded3) original and corrected data
Image_Num	XStage	YStage	Dev_EpsXX_original	Dev_EpsYY_original	Dev_EpsZZ_original	Dev_EpsXX_minus_control	Dev_EpsYY_minus_control	Dev_EpsZZ_minus_control		Image_Num	XStage	YStage	Dev_EpsXX_original	Dev_EpsYY_original	Dev_EpsZZ_original	Dev_EpsXX_minus_control	Dev_EpsYY_minus_control	Dev_EpsZZ_minus_control		Image_Num	XStage	YStage	Dev_EpsXX_original	Dev_EpsYY_original	Dev_EpsZZ_original	Dev_EpsXX_minus_control	Dev_EpsYY_minus_control	Dev_EpsZZ_minus_control
6619	-20127	5832	2.47764	-0.723435	-1.73737	0.792641	-1.45744	2.01053		6619	-20127	5832	2.45548	-1.03788	-1.40223	0.770482	-1.77188	2.34567		1067	-20127	5856	2.54578	-0.68792	-1.84048	0.860779	-1.42192	1.90742
6620	-20125	5832	2.56224	-0.772881	-1.77172	0.877242	-1.50688	1.97618		6620	-20125	5832	2.39332	-1.0088	-1.36933	0.708322	-1.7428	2.37857		1068	-20125	5856	2.4299	-0.778616	-1.6354	0.744897	-1.51262	2.1125
6621	-20123	5832	2.60282	-0.633577	-1.95087	0.917818	-1.36758	1.79703		6621	-20123	5832	2.43082	-0.789627	-1.62579	0.745821	-1.52363	2.12211		1069	-20123	5856	2.54167	-0.730869	-1.79369	0.856669	-1.46487	1.95421
6622	-20121	5832	2.47324	-0.840843	-1.61628	0.788238	-1.57484	2.13162		6622	-20121	5832	2.37335	-0.758553	-1.5993	0.688345	-1.49255	2.14859		1070	-20121	5856	2.5269	-0.709134	-1.80089	0.841897	-1.44313	1.94701
6623	-20119	5832	2.5418	-0.769631	-1.75473	0.8568	-1.50363	1.99317		6623	-20119	5832	2.39046	-0.754259	-1.62067	0.705459	-1.48826	2.12723		1071	-20119	5856	2.42722	-0.764853	-1.64665	0.742217	-1.49885	2.10125
6624	-20117	5832	2.45179	-0.836667	-1.59886	0.766785	-1.57067	2.14904		6624	-20117	5832	2.3879	-0.79552	-1.57693	0.7029	-1.52952	2.17097		1072	-20117	5856	2.54133	-0.764628	-1.75972	0.856329	-1.49863	1.98818
6625	-20115	5832	2.55162	-0.811484	-1.72273	0.866624	-1.54548	2.02517		6625	-20115	5832	2.39278	-0.762494	-1.61494	0.707776	-1.49649	2.13296		1073	-20115	5856	2.40579	-0.792747	-1.59732	0.720793	-1.52675	2.15058
6626	-20113	5832	2.5202	-0.766781	-1.7364	0.835199	-1.50078	2.0115		6626	-20113	5832	2.42041	-1.09359	-1.31195	0.735413	-1.82759	2.43595		1074	-20113	5856	2.42173	-0.860529	-1.54553	0.736732	-1.59453	2.20237
6627	-20111	5832	2.53891	-0.769229	-1.75265	0.853908	-1.50323	1.99525		6627	-20111	5832	2.35158	-0.750684	-1.58579	0.666578	-1.48468	2.16211		1075	-20111	5856	2.40429	-0.727206	-1.6613	0.719292	-1.46121	2.0866
6628	-20109	5832	2.52395	-0.80362	-1.70324	0.838955	-1.53762	2.04467		6628	-20109	5832	2.37235	-0.785076	-1.57207	0.687347	-1.51908	2.17583		1076	-20109	5856	2.41166	-0.802686	-1.5933	0.726657	-1.53669	2.1546
6629	-20107	5832	2.51397	-0.743725	-1.75343	0.828975	-1.47772	1.99447		6629	-20107	5832	2.48092	-0.970973	-1.49399	0.795922	-1.70497	2.25391		1077	-20107	5856	2.49329	-0.705731	-1.7708	0.80829	-1.43973	1.9771
6630	-20105	5832	2.44586	-0.87709	-1.5527	0.760863	-1.61109	2.1952		6630	-20105	5832	2.39005	-1.00994	-1.36536	0.705049	-1.74394	2.38254		1078	-20105	5856	2.41173	-0.807181	-1.58919	0.726726	-1.54118	2.1587
6631	-20103	5832	2.51553	-0.753689	-1.74472	0.830534	-1.48769	2.00318		6631	-20103	5832	2.36447	-1.05511	-1.29456	0.67947	-1.78911	2.45334		1079	-20103	5856	2.41115	-0.774854	-1.62064	0.726152	-1.50885	2.12726
6632	-20101	5832	2.47761	-0.798103	-1.66278	0.792613	-1.5321	2.08512		6632	-20101	5832	2.3409	-0.784479	-1.54148	0.655895	-1.51848	2.20642		1080	-20101	5856	2.49826	-0.721788	-1.75966	0.813256	-1.45579	1.98824
6633	-20099	5832	2.51311	-0.85666	-1.63984	0.828106	-1.59066	2.10806		6633	-20099	5832	2.38588	-0.804242	-1.56674	0.70088	-1.53824	2.18116		1081	-20099	5856	2.38797	-0.76472	-1.60794	0.702966	-1.49872	2.13996
6634	-20097	5832	2.50921	-1.12885	-1.36478	0.82421	-1.86285	2.38312		6634	-20097	5832	2.36602	-0.793231	-1.55768	0.681016	-1.52723	2.19022		1082	-20097	5856	2.39848	-0.799926	-1.58315	0.713477	-1.53393	2.16475
6635	-20095	5832	2.51403	-0.852583	-1.64478	0.829025	-1.58658	2.10311		6635	-20095	5832	2.37211	-1.00709	-1.35042	0.687109	-1.74109	2.39748		1083	-20095	5856	2.36256	-0.725476	-1.62193	0.677557	-1.45948	2.12597
6636	-20093	5832	2.4632	-0.818772	-1.62806	0.778197	-1.55277	2.11984		6636	-20093	5832	2.37696	-1.07287	-1.28967	0.691962	-1.80687	2.45823		1084	-20093	5856	2.40093	-0.843055	-1.54257	0.715928	-1.57706	2.20533
6637	-20091	5832	2.50444	-0.820013	-1.66797	0.819436	-1.55401	2.07993		6637	-20091	5832	2.31385	-0.822717	-1.47632	0.628847	-1.55672	2.27158		1085	-20091	5856	2.40705	-1.0878	-1.30454	0.722052	-1.8218	2.44336
6638	-20089	5832	2.49417	-0.840165	-1.63757	0.809173	-1.57417	2.11033		6638	-20089	5832	2.3368	-0.79371	-1.52825	0.6518	-1.52771	2.21965		1086	-20089	5856	2.4873	-0.73999	-1.731	0.8023	-1.47399	2.0169
6639	-20087	5832	2.36233	-0.82442	-1.5227	0.67733	-1.55842	2.2252		6639	-20087	5832	2.33634	-0.792126	-1.52947	0.651343	-1.52613	2.21843		1087	-20087	5856	2.37668	-0.819357	-1.5424	0.691675	-1.55336	2.2055
6640	-20085	5832	2.48263	-0.836722	-1.6298	0.797628	-1.57072	2.1181		6640	-20085	5832	2.34804	-0.824739	-1.50865	0.663043	-1.55874	2.23925		1088	-20085	5856	2.34934	-0.76418	-1.57036	0.664339	-1.49818	2.17754
6641	-20083	5832	2.46799	-0.874447	-1.57758	0.782994	-1.60845	2.17032		6641	-20083	5832	2.34896	-0.875206	-1.45892	0.663956	-1.60921	2.28898		1089	-20083	5856	2.35914	-0.77217	-1.57207	0.674145	-1.50617	2.17583
6642	-20081	5832	2.39655	-0.836593	-1.54481	0.711546	-1.57059	2.20309		6642	-20081	5832	2.37397	-0.836531	-1.52269	0.688971	-1.57053	2.22521		1090	-20081	5856	2.36704	-0.79693	-1.55517	0.682038	-1.53093	2.19272
6643	-20079	5832	2.49488	-1.14479	-1.33456	0.809883	-1.87879	2.41334		6643	-20079	5832	2.29614	-0.784616	-1.49688	0.611135	-1.51862	2.25102		1091	-20079	5856	2.38005	-0.834468	-1.53069	0.695052	-1.56847	2.21721
6644	-20077	5832	2.30203	-0.918142	-1.36995	0.617027	-1.65214	2.37795		6644	-20077	5832	2.32778	-0.76438	-1.54923	0.642784	-1.49838	2.19867		1092	-20077	5856	2.38855	-1.05773	-1.3163	0.703553	-1.79173	2.4316
6645	-20075	5832	2.38492	-0.886444	-1.48371	0.699916	-1.62044	2.26419		6645	-20075	5832	2.30244	-0.769235	-1.51883	0.617442	-1.50324	2.22907		1093	-20075	5856	2.37159	-0.872804	-1.48409	0.686593	-1.6068	2.26381
6646	-20073	5832	2.40605	-1.11411	-1.2773	0.721048	-1.84811	2.4706		6646	-20073	5832	2.30087	-0.854114	-1.43227	0.615874	-1.58811	2.31563		1094	-20073	5856	2.3555	-0.375104	-1.96496	0.6705	-1.1091	1.78294
6647	-20071	5832	2.46401	-0.850672	-1.59735	0.779008	-1.58467	2.15055		6647	-20071	5832	2.32868	-1.03298	-1.28204	0.643682	-1.76698	2.46586		1095	-20071	5856	2.354	-0.830075	-1.50937	0.668997	-1.56407	2.23853
6648	-20069	5832	2.45062	-0.892198	-1.54279	0.765622	-1.6262	2.20511		6648	-20069	5832	2.29782	-0.796265	-1.48744	0.612816	-1.53026	2.26046		1096	-20069	5856	2.34525	-0.866143	-1.46471	0.660253	-1.60014	2.28319
6649	-20067	5832	2.35488	-0.907451	-1.43302	0.669881	-1.64145	2.31488		6649	-20067	5832	2.39906	-0.990886	-1.39325	0.714055	-1.72489	2.35465		1097	-20067	5856	2.36321	-0.474192	-1.87368	0.678215	-1.20819	1.87422
6650	-20065	5832	2.36395	-0.921971	-1.42751	0.67895	-1.65597	2.32039		6650	-20065	5832	2.31886	-0.860244	-1.44479	0.633864	-1.59424	2.30311		1098	-20065	5856	2.36107	-0.462587	-1.88319	0.676073	-1.19659	1.86471
6651	-20063	5832	2.39929	-1.12823	-1.25672	0.714288	-1.86223	2.49118		6651	-20063	5832	2.32309	-0.786167	-1.522	0.63809	-1.52017	2.2259		1099	-20063	5856	2.38703	-0.704048	-1.66813	0.702027	-1.43805	2.07977
6652	-20061	5832	2.39116	-0.871736	-1.50428	0.706162	-1.60574	2.24362		6652	-20061	5832	2.30913	-0.836106	-1.45913	0.624133	-1.57011	2.28877		1100	-20061	5856	2.33508	-0.8613	-1.45949	0.650079	-1.5953	2.28841
6653	-20059	5832	2.36321	-0.879225	-1.4691	0.678208	-1.61322	2.2788		6653	-20059	5832	2.33923	-1.13458	-1.19106	0.654232	-1.86858	2.55684		1101	-20059	5856	2.34211	-0.45552	-1.87163	0.657107	-1.18952	1.87627
6654	-20057	5832	2.37564	-0.84109	-1.51987	0.690643	-1.57509	2.22804		6654	-20057	5832	2.25099	-0.878359	-1.35885	0.565991	-1.61236	2.38905		1102	-20057	5856	2.30378	-0.830757	-1.459	0.618785	-1.56476	2.2889
6655	-20055	5832	2.40358	-0.853248	-1.53534	0.718577	-1.58725	2.21256		6655	-20055	5832	2.33652	-1.17026	-1.15287	0.651524	-1.90426	2.59503		1103	-20055	5856	2.30686	-0.843641	-1.44908	0.621855	-1.57764	2.29882
6656	-20053	5832	2.42276	-0.89653	-1.51138	0.73776	-1.63053	2.23652		6656	-20053	5832	2.25655	-0.698443	-1.54427	0.571547	-1.43244	2.20363		1104	-20053	5856	2.31778	-0.825545	-1.47815	0.632779	-1.55954	2.26975
6657	-20051	5832	2.25992	-0.951759	-1.29452	0.57492	-1.68576	2.45338		6657	-20051	5832	0	0	0	0	0	0		1105	-20051	5856	2.29658	-0.809302	-1.47331	0.611583	-1.5433	2.27459
6658	-20049	5832	2.40075	-0.860972	-1.52479	0.715752	-1.59497	2.22311		6658	-20049	5832	2.29851	-1.14757	-1.13771	0.613513	-1.88157	2.61019		1106	-20049	5856	2.31253	-0.851682	-1.44698	0.627531	-1.58568	2.30092
6659	-20047	5832	2.35912	-0.870336	-1.47406	0.67412	-1.60434	2.27384		6659	-20047	5832	2.35846	-1.11577	-1.22851	0.673457	-1.84977	2.51939		1107	-20047	5856	2.29107	-0.459583	-1.81684	0.606067	-1.19358	1.93106
6660	-20045	5832	2.28266	-0.897829	-1.37118	0.597662	-1.63183	2.37672		6660	-20045	5832	2.22873	-0.900613	-1.31471	0.543728	-1.63461	2.43319		1108	-20045	5856	2.29644	-0.412399	-1.86954	0.611438	-1.1464	1.87836
6661	-20043	5832	2.32161	-0.910621	-1.39698	0.636615	-1.64462	2.35092		6661	-20043	5832	2.29632	-1.13044	-1.1528	0.61132	-1.86444	2.5951		1109	-20043	5856	2.29131	-0.406128	-1.87058	0.60631	-1.14013	1.87732
6662	-20041	5832	2.37824	-0.859112	-1.50437	0.69324	-1.59311	2.24353		6662	-20041	5832	2.28973	-1.15952	-1.11714	0.604726	-1.89352	2.63076		1110	-20041	5856	2.28458	-0.883354	-1.38774	0.599581	-1.61735	2.36016
6663	-20039	5832	2.2686	-0.910805	-1.34427	0.583601	-1.6448	2.40363		6663	-20039	5832	2.24177	-0.895364	-1.33286	0.556771	-1.62936	2.41504		1111	-20039	5856	2.26437	-0.818645	-1.43242	0.579374	-1.55265	2.31548
6664	-20037	5832	2.28388	-0.910946	-1.35935	0.598878	-1.64495	2.38855		6664	-20037	5832	2.27099	-0.877754	-1.38021	0.585986	-1.61175	2.36768		1112	-20037	5856	2.30433	-0.47627	-1.81371	0.619329	-1.21027	1.93419
6665	-20035	5832	2.31439	-0.910994	-1.38978	0.629388	-1.64499	2.35812		6665	-20035	5832	2.24485	-1.13758	-1.09434	0.559846	-1.87158	2.65356		1113	-20035	5856	2.26733	-0.865196	-1.38873	0.582325	-1.5992	2.35917
6666	-20033	5832	2.31327	-0.962679	-1.33709	0.628271	-1.69668	2.41081		6666	-20033	5832	2.23292	-1.06712	-1.15316	0.547925	-1.80112	2.59474		1114	-20033	5856	2.28176	-0.517673	-1.74988	0.596759	-1.25167	1.99802
6667	-20031	5832	2.33196	-1.10579	-1.21264	0.64696	-1.83979	2.53526		6667	-20031	5832	2.37226	-1.1374	-1.22117	0.687261	-1.8714	2.52673		1115	-20031	5856	2.29004	-0.926428	-1.35044	0.605035	-1.66043	2.39746
6668	-20029	5832	2.28771	-0.896844	-1.37738	0.602706	-1.63084	2.37052		6668	-20029	5832	2.25417	-0.916624	-1.32459	0.569166	-1.65062	2.42331		1116	-20029	5856	2.25796	-0.871058	-1.37369	0.572962	-1.60506	2.37421
6669	-20027	5832	2.2753	-0.866752	-1.39518	0.590298	-1.60075	2.35272		6669	-20027	5832	2.23968	-0.878247	-1.34824	0.554678	-1.61225	2.39966		1117	-20027	5856	2.26096	-0.829373	-1.41821	0.575962	-1.56337	2.32969
6670	-20025	5832	2.29389	-0.933495	-1.34684	0.608893	-1.66749	2.40106		6670	-20025	5832	2.23927	-0.44661	-1.77885	0.554267	-1.18061	1.96905		1118	-20025	5856	2.26465	-0.510492	-1.74016	0.579648	-1.24449	2.00773
6671	-20023	5832	2.24609	-0.861428	-1.37122	0.561088	-1.59543	2.37668		6671	-20023	5832	2.2265	-0.887265	-1.32625	0.541497	-1.62126	2.42165		1119	-20023	5856	2.24844	-0.472013	-1.76257	0.563435	-1.20601	1.98533
6672	-20021	5832	2.24819	-0.90756	-1.32742	0.56319	-1.64156	2.42049		6672	-20021	5832	2.24812	-0.879469	-1.35592	0.563122	-1.61347	2.39198		1120	-20021	5856	2.24989	-0.867757	-1.36906	0.564887	-1.60176	2.37884
6673	-20019	5832	2.23214	-0.903911	-1.31508	0.54714	-1.63791	2.43282		6673	-20019	5832	2.23418	-1.15117	-1.07065	0.549177	-1.88517	2.67725		1121	-20019	5856	2.22196	-0.939416	-1.26983	0.536958	-1.67342	2.47807
6674	-20017	5832	2.27198	-0.870256	-1.38816	0.586983	-1.60426	2.35974		6674	-20017	5832	0	0	0	0	0	0		1122	-20017	5856	2.24445	-0.910112	-1.32152	0.559446	-1.64411	2.42638
6675	-20015	5832	2.26815	-0.872966	-1.38173	0.58315	-1.60697	2.36617		6675	-20015	5832	2.22427	-0.459716	-1.75101	0.53927	-1.19372	1.99689		1123	-20015	5856	2.22013	-0.841299	-1.36621	0.535129	-1.5753	2.38169
6676	-20013	5832	2.26024	-0.799523	-1.44732	0.575237	-1.53352	2.30058		6676	-20013	5832	2.24781	-0.769748	-1.46469	0.562808	-1.50375	2.28321		1124	-20013	5856	2.21479	-0.922817	-1.27907	0.529787	-1.65682	2.46883
6677	-20011	5832	2.26453	-0.861795	-1.38935	0.579528	-1.59579	2.35855		6677	-20011	5832	2.18833	-0.88338	-1.2921	0.503328	-1.61738	2.4558		1125	-20011	5856	2.25231	-0.552153	-1.68676	0.567314	-1.28615	2.06114
6678	-20009	5832	2.30834	-1.09553	-1.19954	0.62334	-1.82953	2.54836		6678	-20009	5832	2.21064	-0.826918	-1.37072	0.525639	-1.56092	2.37718		1126	-20009	5856	2.19826	-0.874614	-1.31098	0.513261	-1.60861	2.43692
6679	-20007	5832	2.28066	-0.823724	-1.44334	0.595661	-1.55772	2.30456		6679	-20007	5832	2.20398	-0.428415	-1.76217	0.518983	-1.16241	1.98573		1127	-20007	5856	2.23853	-0.449921	-1.77501	0.553527	-1.18392	1.97289
6680	-20005	5832	2.10919	-1.14564	-0.952174	0.424193	-1.87964	2.79573		6680	-20005	5832	0	0	0	0	0	0		1128	-20005	5856	2.20627	-0.924268	-1.26953	0.521266	-1.65827	2.47837
6681	-20003	5832	2.27274	-0.774789	-1.48451	0.587744	-1.50879	2.26339		6681	-20003	5832	0	0	0	0	0	0		1129	-20003	5856	2.23003	-0.919119	-1.29818	0.545035	-1.65312	2.44972
6682	-20001	5832	2.24148	-0.862847	-1.36536	0.556478	-1.59685	2.38254		6682	-20001	5832	2.23055	-0.71196	-1.50541	0.545549	-1.44596	2.24249		1130	-20001	5856	2.22995	-0.506358	-1.71011	0.544948	-1.24036	2.03779
6683	-19999	5832	2.17656	-1.04799	-1.11622	0.491555	-1.78199	2.63168		6683	-19999	5832	2.20862	-0.871663	-1.32408	0.523617	-1.60566	2.42382		1131	-19999	5856	2.2216	-0.437923	-1.77026	0.536597	-1.17192	1.97764
6684	-19997	5832	2.28114	-0.837947	-1.42968	0.596143	-1.57195	2.31822		6684	-19997	5832	2.25966	-1.12541	-1.12178	0.574664	-1.85941	2.62612		1132	-19997	5856	2.2238	-0.88484	-1.32607	0.538803	-1.61884	2.42183
6685	-19995	5832	2.24073	-0.794369	-1.43313	0.555731	-1.52837	2.31477		6685	-19995	5832	0	0	0	0	0	0		1133	-19995	5856	2.21808	-0.879645	-1.32574	0.533081	-1.61364	2.42216
6686	-19993	5832	2.23775	-0.798039	-1.42645	0.552751	-1.53204	2.32145		6686	-19993	5832	2.2174	-0.845761	-1.35888	0.532405	-1.57976	2.38902		1134	-19993	5856	2.2158	-0.895765	-1.3074	0.530797	-1.62976	2.4405
6687	-19991	5832	2.25654	-0.779141	-1.46399	0.571539	-1.51314	2.2839		6687	-19991	5832	2.24935	-0.831577	-1.40518	0.564346	-1.56558	2.34272		1135	-19991	5856	2.21999	-0.477048	-1.72961	0.534995	-1.21105	2.0183
6688	-19989	5832	2.2723	-0.794677	-1.46409	0.5873	-1.52868	2.28381		6688	-19989	5832	2.22117	-1.07657	-1.1322	0.536169	-1.81057	2.6157		1136	-19989	5856	2.21182	-0.463319	-1.73494	0.526823	-1.19732	2.01296
6689	-19987	5832	2.25833	-0.80098	-1.44407	0.573325	-1.53498	2.30383		6689	-19987	5832	0	0	0	0	0	0		1137	-19987	5856	2.21975	-0.928597	-1.27852	0.534747	-1.6626	2.46938
6690	-19985	5832	2.26648	-0.783958	-1.46906	0.581479	-1.51796	2.27884		6690	-19985	5832	2.23705	-1.0692	-1.1557	0.552048	-1.8032	2.5922		1138	-19985	5856	2.22369	-0.894795	-1.3162	0.538692	-1.62879	2.4317
6691	-19983	5832	2.24436	-0.753112	-1.47821	0.559364	-1.48711	2.26969		6691	-19983	5832	2.19342	-0.43528	-1.74482	0.508424	-1.16928	2.00308		1139	-19983	5856	2.1991	-0.430151	-1.75553	0.514103	-1.16415	1.99237
6692	-19981	5832	2.22147	-0.817165	-1.39126	0.536467	-1.55116	2.35664		6692	-19981	5832	2.17805	-0.848537	-1.31684	0.493051	-1.58254	2.43106		1140	-19981	5856	2.21017	-0.921939	-1.27581	0.525171	-1.65594	2.47209
6693	-19979	5832	2.22583	-0.745949	-1.46673	0.54083	-1.47995	2.28117		6693	-19979	5832	2.18796	-0.837055	-1.33831	0.502963	-1.57105	2.40959		1141	-19979	5856	2.20877	-0.897149	-1.29921	0.523766	-1.63115	2.44869
6694	-19977	5832	2.23011	-0.735478	-1.48146	0.54511	-1.46948	2.26644		6694	-19977	5832	2.28345	-1.0241	-1.24627	0.59845	-1.7581	2.50163		1142	-19977	5856	2.20623	-0.809018	-1.38434	0.521232	-1.54302	2.36356
6695	-19975	5832	2.23184	-0.747259	-1.47147	0.54684	-1.48126	2.27643		6695	-19975	5832	2.25078	-0.75115	-1.4863	0.565778	-1.48515	2.2616		1143	-19975	5856	2.21401	-0.883049	-1.31837	0.529012	-1.61705	2.42953
6696	-19973	5832	2.15775	-0.779419	-1.36586	0.472754	-1.51342	2.38204		6696	-19973	5832	2.24734	-1.06061	-1.17444	0.562338	-1.79461	2.57346		1144	-19973	5856	2.20488	-0.819351	-1.37291	0.519877	-1.55335	2.37499
6697	-19971	5832	2.2503	-0.735987	-1.50111	0.565297	-1.46999	2.24679		6697	-19971	5832	2.18448	-0.809167	-1.36304	0.499483	-1.54317	2.38486		1145	-19971	5856	2.21764	-0.876378	-1.32856	0.532643	-1.61038	2.41934
6698	-19969	5832	2.13006	-0.807659	-1.31041	0.445063	-1.54166	2.43749		6698	-19969	5832	2.22295	-1.03388	-1.17699	0.53795	-1.76788	2.57091		1146	-19969	5856	2.21467	-0.859308	-1.3427	0.529671	-1.59331	2.4052
6699	-19967	5832	2.23255	-0.742352	-1.47724	0.547545	-1.47635	2.27067		6699	-19967	5832	2.18907	-1.06515	-1.11195	0.504074	-1.79915	2.63595		1147	-19967	5856	2.18894	-0.945423	-1.23129	0.503936	-1.67942	2.51661
6700	-19965	5832	2.22702	-0.782165	-1.43203	0.542015	-1.51616	2.31587		6700	-19965	5832	2.18248	-1.08536	-1.08471	0.497481	-1.81936	2.66319		1148	-19965	5856	2.18988	-0.881037	-1.29651	0.50488	-1.61504	2.45139
6701	-19963	5832	2.25095	-0.69798	-1.54011	0.565955	-1.43198	2.20779		6701	-19963	5832	2.15876	-0.892647	-1.25359	0.473762	-1.62665	2.49431		1149	-19963	5856	2.19626	-0.914919	-1.26892	0.51126	-1.64892	2.47898
6702	-19961	5832	2.22177	-0.776364	-1.43251	0.536771	-1.51036	2.31539		6702	-19961	5832	2.22637	-0.779367	-1.43383	0.541371	-1.51337	2.31407		1150	-19961	5856	2.19012	-0.462635	-1.7145	0.505122	-1.19663	2.0334
6703	-19959	5832	2.23845	-0.709442	-1.51587	0.553445	-1.44344	2.23203		6703	-19959	5832	2.20046	-0.811783	-1.37636	0.515465	-1.54578	2.37154		1151	-19959	5856	2.20377	-0.888556	-1.30282	0.518774	-1.62256	2.44508
6704	-19957	5832	2.10308	-1.07848	-1.01353	0.418082	-1.81248	2.73437		6704	-19957	5832	2.17246	-0.855868	-1.30422	0.487457	-1.58987	2.44368		1152	-19957	5856	2.17818	-0.880361	-1.28546	0.493178	-1.61436	2.46244
6705	-19955	5832	2.17088	-0.968098	-1.19039	0.485878	-1.7021	2.55751		6705	-19955	5832	2.17215	-0.791173	-1.36878	0.487147	-1.52517	2.37912		1153	-19955	5856	2.19305	-0.909528	-1.27108	0.508049	-1.64353	2.47682
6706	-19953	5832	2.21219	-0.76657	-1.43292	0.527188	-1.50057	2.31498		6706	-19953	5832	2.16897	-0.827118	-1.32972	0.483973	-1.56112	2.41818		1154	-19953	5856	2.16158	-0.869741	-1.27956	0.476584	-1.60374	2.46834
6707	-19951	5832	2.20659	-0.754434	-1.43951	0.52159	-1.48843	2.30839		6707	-19951	5832	2.15309	-0.815193	-1.32548	0.468089	-1.54919	2.42242		1155	-19951	5856	2.17616	-0.880895	-1.2831	0.491156	-1.61489	2.4648
6708	-19949	5832	2.17597	-1.02436	-1.13943	0.490969	-1.75836	2.60847		6708	-19949	5832	2.21672	-1.14375	-1.06112	0.531721	-1.87775	2.68678		1156	-19949	5856	2.18303	-0.875797	-1.29504	0.498034	-1.6098	2.45286
6709	-19947	5832	2.21793	-0.77926	-1.42565	0.532934	-1.51326	2.32225		6709	-19947	5832	2.18622	-0.870483	-1.30355	0.501224	-1.60448	2.44435		1157	-19947	5856	2.18894	-0.897587	-1.27914	0.503936	-1.63159	2.46876
6710	-19945	5832	2.12172	-1.14169	-0.96846	0.436722	-1.87569	2.77944		6710	-19945	5832	2.19306	-0.870388	-1.31048	0.508061	-1.60439	2.43742		1158	-19945	5856	2.16513	-0.901726	-1.25117	0.480127	-1.63573	2.49673
6711	-19943	5832	2.19991	-0.805979	-1.38127	0.514915	-1.53998	2.36663		6711	-19943	5832	2.24233	-0.800748	-1.42871	0.557328	-1.53475	2.31919		1159	-19943	5856	2.15923	-0.882799	-1.26427	0.474227	-1.6168	2.48363
6712	-19941	5832	2.18482	-0.761675	-1.41063	0.499823	-1.49567	2.33727		6712	-19941	5832	2.15485	-0.872338	-1.27039	0.469853	-1.60634	2.47751		1160	-19941	5856	2.1693	-0.939339	-1.21804	0.484304	-1.67334	2.52986
6713	-19939	5832	2.19295	-0.73096	-1.4495	0.507951	-1.46496	2.2984		6713	-19939	5832	2.13675	-0.883916	-1.24089	0.451755	-1.61792	2.50701		1161	-19939	5856	2.17766	-0.931984	-1.23359	0.49266	-1.66598	2.51431
6714	-19937	5832	2.17862	-0.750536	-1.41567	0.493619	-1.48454	2.33223		6714	-19937	5832	2.17338	-1.12744	-1.03394	0.488382	-1.86144	2.71396		1162	-19937	5856	2.16103	-0.915913	-1.23315	0.476032	-1.64991	2.51475
6715	-19935	5832	2.15305	-0.753558	-1.38691	0.468046	-1.48756	2.36099		6715	-19935	5832	2.24346	-0.753283	-1.47701	0.558459	-1.48728	2.27089		1163	-19935	5856	2.17648	-0.897305	-1.26709	0.491478	-1.63131	2.48081
6716	-19933	5832	2.16486	-0.741831	-1.41044	0.479858	-1.47583	2.33746		6716	-19933	5832	2.17292	-0.792456	-1.36766	0.487924	-1.52646	2.38024		1164	-19933	5856	2.16264	-0.92002	-1.23066	0.477643	-1.65402	2.51724
6717	-19931	5832	2.14644	-1.0292	-1.1056	0.46144	-1.7632	2.6423		6717	-19931	5832	2.13937	-0.861455	-1.26605	0.45437	-1.59545	2.48185		1165	-19931	5856	2.17254	-0.967804	-1.19265	0.487545	-1.7018	2.55525
6718	-19929	5832	2.19445	-0.813519	-1.36819	0.509447	-1.54752	2.37971		6718	-19929	5832	2.11487	-0.883245	-1.21947	0.429867	-1.61725	2.52843		1166	-19929	5856	2.16902	-0.894658	-1.26213	0.484019	-1.62866	2.48577
6719	-19927	5832	2.04925	-0.759611	-1.27824	0.364253	-1.49361	2.46966		6719	-19927	5832	2.13034	-0.845531	-1.27288	0.44534	-1.57953	2.47502		1167	-19927	5856	2.16649	-0.908194	-1.24614	0.481489	-1.64219	2.50176
6720	-19925	5832	2.18808	-0.738867	-1.43677	0.503083	-1.47287	2.31113		6720	-19925	5832	2.1509	-0.863371	-1.27569	0.465898	-1.59737	2.47221		1168	-19925	5856	2.15659	-0.956907	-1.18771	0.471593	-1.69091	2.56019
6721	-19923	5832	2.15423	-1.06401	-1.07859	0.469226	-1.79801	2.66931		6721	-19923	5832	2.13711	-0.858637	-1.26662	0.452105	-1.59264	2.48128		1169	-19923	5856	2.16282	-0.93555	-1.21521	0.477816	-1.66955	2.53269
6722	-19921	5832	2.15394	-0.782708	-1.35875	0.468943	-1.51671	2.38915		6722	-19921	5832	2.15601	-0.871172	-1.27301	0.471007	-1.60517	2.47489		1170	-19921	5856	2.21921	-0.942076	-1.26462	0.534207	-1.67608	2.48328
6723	-19919	5832	2.17335	-0.761477	-1.39943	0.488354	-1.49548	2.34847		6723	-19919	5832	2.18058	-1.14311	-1.0259	0.495577	-1.87711	2.722		1171	-19919	5856	2.14981	-0.929723	-1.20826	0.464806	-1.66372	2.53964
6724	-19917	5832	2.1406	-1.04356	-1.08552	0.455604	-1.77755	2.66239		6724	-19917	5832	2.11738	-1.16695	-0.938969	0.432378	-1.90095	2.80893		1172	-19917	5856	2.16504	-0.940512	-1.21237	0.480042	-1.67451	2.53553
6725	-19915	5832	2.17042	-0.846386	-1.31157	0.485417	-1.58039	2.43633		6725	-19915	5832	2.14214	-0.841919	-1.28827	0.457137	-1.57592	2.45963		1173	-19915	5856	2.16527	-1.0287	-1.12465	0.480269	-1.7627	2.62324
6726	-19913	5832	2.17553	-0.808692	-1.35458	0.490527	-1.54269	2.39332		6726	-19913	5832	2.10428	-0.842826	-1.24945	0.419282	-1.57683	2.49845		1174	-19913	5856	2.19602	-0.879151	-1.30445	0.511024	-1.61315	2.44345
6727	-19911	5832	2.16959	-0.822783	-1.33447	0.48459	-1.55678	2.41343		6727	-19911	5832	2.155	-0.857881	-1.2853	0.469999	-1.59188	2.4626		1175	-19911	5856	2.158	-0.99558	-1.15047	0.473002	-1.72958	2.59743
6728	-19909	5832	2.16631	-0.803154	-1.35084	0.481306	-1.53715	2.39706		6728	-19909	5832	2.18375	-0.828353	-1.34262	0.498745	-1.56235	2.40528		1176	-19909	5856	2.15279	-0.925285	-1.21561	0.467794	-1.65928	2.53229
6729	-19907	5832	2.11871	-1.08432	-1.02321	0.433709	-1.81832	2.72469		6729	-19907	5832	2.14348	-0.857258	-1.27441	0.458475	-1.59126	2.47349		1177	-19907	5856	2.16158	-0.99664	-1.15305	0.476575	-1.73064	2.59485
6730	-19905	5832	2.14727	-0.831503	-1.30338	0.46227	-1.5655	2.44452		6730	-19905	5832	2.11644	-0.859116	-1.24544	0.431438	-1.59312	2.50246		1178	-19905	5856	2.14308	-0.912004	-1.21913	0.458076	-1.646	2.52877
6731	-19903	5832	2.15936	-0.738487	-1.40866	0.474361	-1.47249	2.33924		6731	-19903	5832	2.1812	-1.11575	-1.05391	0.496205	-1.84975	2.69399		1179	-19903	5856	2.13409	-0.976586	-1.14566	0.449089	-1.71059	2.60224
6732	-19901	5832	2.16109	-0.775787	-1.37302	0.476094	-1.50979	2.37488		6732	-19901	5832	2.14853	-0.896537	-1.24037	0.463529	-1.63054	2.50753		1180	-19901	5856	2.1647	-0.95715	-1.19548	0.479699	-1.69115	2.55241
6733	-19899	5832	2.1057	-1.04823	-1.04621	0.420702	-1.78223	2.70169		6733	-19899	5832	2.09898	-0.900337	-1.18673	0.413979	-1.63434	2.56117		1181	-19899	5856	2.17504	-1.00155	-1.16155	0.490044	-1.73555	2.58635
6734	-19897	5832	2.18802	-1.09268	-1.08363	0.503016	-1.82668	2.66427		6734	-19897	5832	2.15057	-1.11581	-1.02364	0.465574	-1.84981	2.72426		1182	-19897	5856	2.14107	-0.945446	-1.18377	0.456066	-1.67945	2.56413
6735	-19895	5832	2.16166	-0.811218	-1.33818	0.476657	-1.54522	2.40972		6735	-19895	5832	2.10039	-0.835103	-1.2536	0.415393	-1.5691	2.4943		1183	-19895	5856	2.16841	-0.984022	-1.17246	0.483408	-1.71802	2.57544
6736	-19893	5832	2.15581	-0.836804	-1.30668	0.470811	-1.5708	2.44122		6736	-19893	5832	2.08401	-0.90642	-1.16579	0.399013	-1.64042	2.58211		1184	-19893	5856	2.13516	-0.951853	-1.17146	0.45016	-1.68585	2.57644
6737	-19891	5832	2.04879	-1.23205	-0.805786	0.363787	-1.96605	2.94211		6737	-19891	5832	2.12966	-0.923851	-1.19409	0.444661	-1.65785	2.55381		1185	-19891	5856	2.12474	-0.973304	-1.1398	0.439737	-1.7073	2.6081
6738	-19889	5832	2.09227	-0.907664	-1.17322	0.407272	-1.64166	2.57468		6738	-19889	5832	2.13707	-0.891652	-1.23374	0.45207	-1.62565	2.51417		1186	-19889	5856	2.1459	-0.997912	-1.13623	0.460897	-1.73191	2.61167
6739	-19887	5832	2.14815	-0.794424	-1.34141	0.463153	-1.52842	2.40649		6739	-19887	5832	2.14804	-0.905056	-1.23117	0.463038	-1.63906	2.51673		1187	-19887	5856	2.12795	-0.964419	-1.15191	0.442954	-1.69842	2.59599
6740	-19885	5832	2.12811	-1.15905	-0.957961	0.443109	-1.89305	2.78994		6740	-19885	5832	2.10707	-0.932588	-1.16285	0.422074	-1.66659	2.58505		1188	-19885	5856	2.19104	-0.534919	-1.64299	0.506042	-1.26892	2.10491
6741	-19883	5832	2.16684	-1.04266	-1.11216	0.481845	-1.77666	2.63574		6741	-19883	5832	2.10787	-0.958964	-1.13708	0.422873	-1.69296	2.61082		1189	-19883	5856	2.12753	-1.00137	-1.1146	0.442533	-1.73537	2.6333
6742	-19881	5832	2.16166	-0.837217	-1.3121	0.476658	-1.57122	2.4358		6742	-19881	5832	2.10613	-0.922168	-1.17201	0.421134	-1.65617	2.57589		1190	-19881	5856	2.14179	-0.987988	-1.14199	0.456788	-1.72199	2.60591
6743	-19879	5832	2.17215	-0.819803	-1.33979	0.487146	-1.5538	2.40811		6743	-19879	5832	2.20337	-1.10015	-1.091	0.518375	-1.83415	2.6569		1191	-19879	5856	2.12081	-0.997908	-1.11116	0.435811	-1.73191	2.63673
6744	-19877	5832	2.19388	-1.05631	-1.12553	0.508879	-1.79031	2.62237		6744	-19877	5832	2.16348	-1.13799	-1.0141	0.478483	-1.87199	2.7338		1192	-19877	5856	2.1325	-0.915552	-1.20504	0.447499	-1.64955	2.54286
6745	-19875	5832	2.12246	-0.983893	-1.12702	0.437463	-1.71789	2.62088		6745	-19875	5832	2.13268	-0.967152	-1.15369	0.447676	-1.70115	2.59421		1193	-19875	5856	2.14245	-0.90201	-1.22855	0.457447	-1.63601	2.51935
6746	-19873	5832	2.19074	-0.831297	-1.3468	0.505738	-1.5653	2.4011		6746	-19873	5832	0	0	0	0	0	0		1194	-19873	5856	2.14599	-0.9636	-1.17054	0.460994	-1.6976	2.57736
6747	-19871	5832	2.0938	-1.29117	-0.791637	0.408796	-2.02517	2.95626		6747	-19871	5832	2.15381	-1.16725	-0.97488	0.468812	-1.90125	2.77302		1195	-19871	5856	2.12805	-0.969478	-1.14682	0.443054	-1.70348	2.60108
6748	-19869	5832	2.17933	-0.834308	-1.3326	0.494326	-1.56831	2.4153		6748	-19869	5832	2.108	-0.90786	-1.18839	0.423003	-1.64186	2.55951		1196	-19869	5856	2.14306	-0.974337	-1.15695	0.458056	-1.70834	2.59095
6749	-19867	5832	2.16117	-0.87194	-1.27696	0.476166	-1.60594	2.47094		6749	-19867	5832	2.16844	-1.16116	-0.996043	0.483441	-1.89516	2.75186		1197	-19867	5856	2.14212	-0.986899	-1.14335	0.457116	-1.7209	2.60455
6750	-19865	5832	2.16479	-0.86352	-1.28885	0.479794	-1.59752	2.45905		6750	-19865	5832	2.12472	-0.908172	-1.20488	0.439723	-1.64217	2.54302		1198	-19865	5856	2.13327	-0.957703	-1.16386	0.448267	-1.6917	2.58404
6751	-19863	5832	2.13749	-0.839438	-1.28559	0.452492	-1.57344	2.46231		6751	-19863	5832	2.14455	-0.860593	-1.27223	0.459549	-1.59459	2.47567		1199	-19863	5856	2.12723	-0.977882	-1.13776	0.442233	-1.71188	2.61014
6752	-19861	5832	2.16781	-0.857301	-1.29817	0.482814	-1.5913	2.44973		6752	-19861	5832	2.14809	-1.12134	-1.01503	0.463088	-1.85534	2.73287		1200	-19861	5856	2.15401	-1.00366	-1.13854	0.469007	-1.73766	2.60936
6753	-19859	5832	2.19703	-1.10465	-1.08046	0.512032	-1.83865	2.66744		6753	-19859	5832	2.14592	-0.873102	-1.26089	0.460917	-1.6071	2.48701		1201	-19859	5856	2.13879	-1.01129	-1.11585	0.453788	-1.74529	2.63205
6754	-19857	5832	2.17138	-0.862675	-1.29639	0.48638	-1.59667	2.45151		6754	-19857	5832	2.1676	-1.22284	-0.933163	0.482598	-1.95684	2.81474		1202	-19857	5856	2.15693	-1.2452	-0.900194	0.471933	-1.9792	2.84771
6755	-19855	5832	2.13204	-0.84002	-1.27968	0.447039	-1.57402	2.46822		6755	-19855	5832	2.14323	-0.901032	-1.23043	0.458229	-1.63503	2.51747		1203	-19855	5856	2.14355	-0.945481	-1.18619	0.45855	-1.67948	2.56171
6756	-19853	5832	2.12194	-1.13465	-0.976069	0.436936	-1.86865	2.77183		6756	-19853	5832	2.13701	-0.912823	-1.21218	0.452007	-1.64682	2.53572		1204	-19853	5856	2.1474	-1.0373	-1.09828	0.462397	-1.7713	2.64962
6757	-19851	5832	2.14292	-1.17162	-0.959968	0.457922	-1.90562	2.78793		6757	-19851	5832	2.14328	-1.14903	-0.982887	0.458283	-1.88303	2.76501		1205	-19851	5856	2.14329	-1.00842	-1.12325	0.458293	-1.74242	2.62465
6758	-19849	5832	2.15519	-1.10307	-1.04028	0.470191	-1.83707	2.70762		6758	-19849	5832	2.14825	-1.14123	-0.995593	0.463246	-1.87523	2.75231		1206	-19849	5856	2.13604	-0.964655	-1.15973	0.451041	-1.69866	2.58817
6759	-19847	5832	2.09107	-1.06584	-1.01393	0.406073	-1.79984	2.73397		6759	-19847	5832	2.15041	-1.1694	-0.969555	0.465405	-1.9034	2.77834		1207	-19847	5856	2.1513	-0.982678	-1.15674	0.466297	-1.71668	2.59116
6760	-19845	5832	2.14096	-1.26295	-0.866216	0.45596	-1.99695	2.88168		6760	-19845	5832	2.16508	-1.12193	-1.03159	0.48008	-1.85593	2.71631		1208	-19845	5856	2.15757	-0.956369	-1.18942	0.472566	-1.69037	2.55848
6761	-19843	5832	2.09727	-0.914252	-1.17143	0.412267	-1.64825	2.57647		6761	-19843	5832	2.21193	-1.1272	-1.07231	0.526926	-1.8612	2.67559		1209	-19843	5856	2.17314	-1.03222	-1.12908	0.488143	-1.76622	2.61882
6762	-19841	5832	2.16907	-1.0801	-1.07688	0.484072	-1.8141	2.67102		6762	-19841	5832	2.2274	-1.08262	-1.13235	0.5424	-1.81662	2.61555		1210	-19841	5856	2.13739	-0.95848	-1.16733	0.452393	-1.69248	2.58057
6763	-19839	5832	2.14798	-1.08509	-1.05117	0.462976	-1.81909	2.69673		6763	-19839	5832	2.16468	-1.15756	-0.995751	0.479681	-1.89156	2.75215		1211	-19839	5856	2.15241	-0.987944	-1.15269	0.467414	-1.72194	2.59521
6764	-19837	5832	2.21608	-1.03799	-1.16601	0.531083	-1.77199	2.58189		6764	-19837	5832	2.14925	-1.13359	-1.00417	0.46425	-1.86759	2.74373		1212	-19837	5856	2.15507	-1.04236	-1.1011	0.470069	-1.77636	2.6468
6765	-19835	5832	2.20927	-0.899921	-1.29703	0.524274	-1.63392	2.45087		6765	-19835	5832	2.14725	-1.16353	-0.972004	0.462254	-1.89753	2.7759		1213	-19835	5856	2.18337	-1.00481	-1.16647	0.498366	-1.73881	2.58142
6766	-19833	5832	2.22683	-1.11944	-1.09529	0.541832	-1.85344	2.65261		6766	-19833	5832	2.19849	-1.13	-1.05668	0.513491	-1.864	2.69122		1214	-19833	5856	2.15958	-1.05086	-1.09704	0.47458	-1.78486	2.65086
6767	-19831	5832	2.23108	-1.14548	-1.07349	0.54608	-1.87948	2.67441		6767	-19831	5832	2.1712	-1.19262	-0.966947	0.486202	-1.92662	2.78095		1215	-19831	5856	2.18085	-1.05611	-1.11293	0.495853	-1.79011	2.63497
6768	-19829	5832	2.19284	-0.876015	-1.30434	0.507841	-1.61001	2.44356		6768	-19829	5832	2.1565	-1.21399	-0.931147	0.471504	-1.94799	2.81675		1216	-19829	5856	2.16027	-1.02887	-1.11968	0.475267	-1.76287	2.62822
6769	-19827	5832	2.13647	-1.35411	-0.771053	0.451473	-2.08811	2.97685		6769	-19827	5832	2.16528	-1.1078	-1.0459	0.480278	-1.8418	2.702		1217	-19827	5856	2.15964	-0.938128	-1.20973	0.474636	-1.67213	2.53817
6770	-19825	5832	2.23069	-1.10417	-1.11429	0.545686	-1.83817	2.63361		6770	-19825	5832	2.14753	-1.09485	-1.04104	0.462531	-1.82885	2.70686		1218	-19825	5856	2.16572	-0.976375	-1.17762	0.480721	-1.71037	2.57028
6771	-19823	5832	2.21625	-0.883047	-1.32048	0.531247	-1.61705	2.42742		6771	-19823	5832	2.19478	-1.15732	-1.02599	0.50978	-1.89132	2.72191		1219	-19823	5856	2.1625	-0.994689	-1.15611	0.477502	-1.72869	2.59179
6772	-19821	5832	2.15359	-0.97997	-1.16205	0.468587	-1.71397	2.58585		6772	-19821	5832	2.18551	-1.13432	-1.03929	0.500508	-1.86832	2.70861		1220	-19821	5856	2.15742	-0.96502	-1.1807	0.472424	-1.69902	2.5672
6773	-19819	5832	2.22815	-1.15813	-1.05776	0.543146	-1.89213	2.69014		6773	-19819	5832	2.17815	-1.18797	-0.978664	0.49315	-1.92197	2.76924		1221	-19819	5856	2.15918	-1.04985	-1.0975	0.474184	-1.78385	2.6504
6774	-19817	5832	2.23306	-1.1198	-1.1011	0.548061	-1.8538	2.6468		6774	-19817	5832	2.20063	-1.17829	-1.01085	0.515632	-1.91229	2.73705		1222	-19817	5856	2.17691	-0.959979	-1.20509	0.491907	-1.69398	2.54281
6775	-19815	5832	2.1699	-0.843586	-1.31366	0.484896	-1.57759	2.43424		6775	-19815	5832	2.15312	-0.892514	-1.24862	0.468123	-1.62651	2.49928		1223	-19815	5856	2.16539	-0.969274	-1.18437	0.480393	-1.70327	2.56353
6776	-19813	5832	2.18957	-0.841503	-1.33575	0.504573	-1.5755	2.41215		6776	-19813	5832	2.18083	-1.18561	-0.983601	0.495827	-1.91961	2.7643		1224	-19813	5856	2.2203	-0.91385	-1.29399	0.535299	-1.64785	2.45391
6777	-19811	5832	2.25161	-1.14542	-1.09406	0.566607	-1.87942	2.65384		6777	-19811	5832	2.15074	-1.19446	-0.944516	0.465743	-1.92846	2.80338		1225	-19811	5856	2.18914	-1.04845	-1.12891	0.504141	-1.78245	2.61899
6778	-19809	5832	2.22871	-0.844131	-1.3719	0.543709	-1.57813	2.376		6778	-19809	5832	2.1549	-1.20106	-0.942244	0.469899	-1.93506	2.80566		1226	-19809	5856	2.14914	-0.893361	-1.24403	0.464139	-1.62736	2.50387
6779	-19807	5832	2.12362	-1.4202	-0.692778	0.438624	-2.1542	3.05512		6779	-19807	5832	2.17283	-1.17863	-0.982719	0.487826	-1.91263	2.76518		1227	-19807	5856	2.17026	-1.0088	-1.14956	0.485261	-1.7428	2.59834
6780	-19805	5832	2.19402	-1.15306	-1.02884	0.509024	-1.88706	2.71906		6780	-19805	5832	2.26969	-1.14013	-1.11703	0.584687	-1.87413	2.63087		1228	-19805	5856	2.15691	-0.946792	-1.19826	0.471908	-1.68079	2.54964
6781	-19803	5832	2.23184	-1.13401	-1.08565	0.546841	-1.86801	2.66225		6781	-19803	5832	2.17559	-1.18081	-0.983219	0.490588	-1.91481	2.76468		1229	-19803	5856	2.18282	-0.977124	-1.19387	0.497821	-1.71112	2.55403
6782	-19801	5832	2.18492	-0.854848	-1.31741	0.499918	-1.58885	2.43049		6782	-19801	5832	2.15634	-1.14856	-0.996115	0.471336	-1.88256	2.75178		1230	-19801	5856	2.16003	-0.929526	-1.21864	0.475028	-1.66353	2.52926
6783	-19799	5832	2.24288	-1.20205	-1.02848	0.557884	-1.93605	2.71942		6783	-19799	5832	2.17425	-1.20895	-0.953685	0.489248	-1.94295	2.79421		1231	-19799	5856	2.17829	-1.03273	-1.13363	0.49329	-1.76673	2.61427
6784	-19797	5832	2.22083	-0.90189	-1.30627	0.535829	-1.63589	2.44163		6784	-19797	5832	2.14796	-1.14641	-0.989954	0.462959	-1.88041	2.75795		1232	-19797	5856	2.18525	-1.24372	-0.930038	0.50025	-1.97772	2.81786
6785	-19795	5832	2.15361	-0.973768	-1.16805	0.468615	-1.70777	2.57985		6785	-19795	5832	2.22207	-1.11064	-1.09896	0.537065	-1.84464	2.64894		1233	-19795	5856	2.17771	-0.97389	-1.19202	0.492711	-1.70789	2.55587
6786	-19793	5832	2.16646	-0.883851	-1.27005	0.481461	-1.61785	2.47785		6786	-19793	5832	2.15894	-1.11464	-1.03262	0.47394	-1.84864	2.71528		1234	-19793	5856	2.16442	-0.974332	-1.17835	0.479424	-1.70833	2.56955
6787	-19791	5832	2.18666	-1.13576	-1.03915	0.501657	-1.86976	2.70875		6787	-19791	5832	2.20561	-1.22487	-0.969217	0.520614	-1.95887	2.77868		1235	-19791	5856	2.17551	-0.922421	-1.24096	0.490508	-1.65642	2.50694
6788	-19789	5832	2.23923	-1.15643	-1.07052	0.554234	-1.89043	2.67738		6788	-19789	5832	2.23731	-1.1012	-1.12373	0.552314	-1.8352	2.62417		1236	-19789	5856	2.19907	-1.23173	-0.955887	0.514073	-1.96573	2.79201
6789	-19787	5832	2.25099	-1.16921	-1.06955	0.56599	-1.90321	2.67835		6789	-19787	5832	2.183	-1.14812	-1.02343	0.497996	-1.88212	2.72447		1237	-19787	5856	2.18422	-0.995145	-1.17707	0.499215	-1.72914	2.57083
6790	-19785	5832	2.22543	-1.46601	-0.748001	0.540433	-2.20001	2.9999		6790	-19785	5832	2.17704	-1.18417	-0.981374	0.492036	-1.91817	2.76653		1238	-19785	5856	2.16678	-1.00447	-1.15055	0.481778	-1.73847	2.59734
6791	-19783	5832	2.24138	-1.16986	-1.05929	0.556384	-1.90386	2.68861		6791	-19783	5832	2.17225	-1.11747	-1.04334	0.487248	-1.85147	2.70456		1239	-19783	5856	2.15589	-1.00956	-1.13466	0.470887	-1.74356	2.61324
6792	-19781	5832	2.21921	-1.4943	-0.713416	0.534211	-2.2283	3.03448		6792	-19781	5832	2.1618	-1.15444	-0.995795	0.476797	-1.88844	2.7521		1240	-19781	5856	2.16066	-0.932449	-1.21644	0.475662	-1.66645	2.53146
6793	-19779	5832	2.08184	-1.48531	-0.586146	0.396841	-2.21931	3.16175		6793	-19779	5832	2.18139	-1.15951	-1.01034	0.49639	-1.8935	2.73756		1241	-19779	5856	2.18709	-1.00476	-1.17037	0.502086	-1.73876	2.57753
6794	-19777	5832	2.25255	-1.21752	-1.02287	0.567554	-1.95152	2.72503		6794	-19777	5832	2.21909	-1.21439	-0.992972	0.534085	-1.94839	2.75493		1242	-19777	5856	2.15164	-0.93028	-1.20972	0.466641	-1.66428	2.53818
6795	-19775	5832	2.20877	-1.34048	-0.856267	0.523768	-2.07448	2.89163		6795	-19775	5832	2.24486	-1.08445	-1.14799	0.559865	-1.81845	2.59991		1243	-19775	5856	2.18078	-0.967804	-1.20112	0.495784	-1.7018	2.54678
6796	-19773	5832	2.24971	-1.16919	-1.06828	0.564705	-1.90319	2.67962		6796	-19773	5832	2.18291	-1.12427	-1.04686	0.497912	-1.85827	2.70104		1244	-19773	5856	2.15885	-1.00471	-1.14243	0.473846	-1.73871	2.60547
6797	-19771	5832	2.24467	-1.19713	-1.03545	0.55967	-1.93113	2.71245		6797	-19771	5832	2.19643	-1.14428	-1.0407	0.511427	-1.87828	2.7072		1245	-19771	5856	2.1738	-0.964741	-1.19714	0.488796	-1.69874	2.55076
6798	-19769	5832	2.2516	-1.16606	-1.0734	0.5666	-1.90006	2.6745		6798	-19769	5832	2.15597	-1.244	-0.90032	0.470974	-1.978	2.84758		1246	-19769	5856	2.15734	-0.968284	-1.17735	0.472337	-1.70228	2.57055
6799	-19767	5832	2.25361	-1.19717	-1.04426	0.568609	-1.93117	2.70364		6799	-19767	5832	2.17364	-1.16177	-1.00057	0.488641	-1.89577	2.74733		1247	-19767	5856	2.15925	-1.0367	-1.11095	0.474253	-1.7707	2.63695
6800	-19765	5832	2.22276	-1.18907	-1.02147	0.537765	-1.92307	2.72643		6800	-19765	5832	2.14964	-1.21936	-0.918693	0.464641	-1.95336	2.82921		1248	-19765	5856	2.18197	-1.04027	-1.12988	0.49697	-1.77427	2.61802
6801	-19763	5832	2.23481	-1.16115	-1.06156	0.549807	-1.89515	2.68634		6801	-19763	5832	2.20119	-1.22528	-0.964289	0.516187	-1.95928	2.78361		1249	-19763	5856	2.1801	-1.2232	-0.945403	0.495096	-1.9572	2.8025
6802	-19761	5832	2.1282	-1.24985	-0.867274	0.4432	-1.98385	2.88063		6802	-19761	5832	2.16843	-1.25698	-0.899864	0.483429	-1.99098	2.84804		1250	-19761	5856	2.16671	-0.97753	-1.17747	0.481706	-1.71153	2.57043
6803	-19759	5832	2.1323	-1.40019	-0.720935	0.447295	-2.13419	3.02697		6803	-19759	5832	2.21431	-1.23902	-0.963648	0.529308	-1.97302	2.78425		1251	-19759	5856	2.14455	-0.90207	-1.23073	0.459554	-1.63607	2.51717
6804	-19757	5832	2.25257	-1.18796	-1.05223	0.567566	-1.92196	2.69567		6804	-19757	5832	2.173	-1.17192	-0.98968	0.488004	-1.90592	2.75822		1252	-19757	5856	2.16463	-1.0291	-1.12372	0.479631	-1.7631	2.62418
6805	-19755	5832	2.24551	-1.24052	-0.992853	0.560514	-1.97452	2.75505		6805	-19755	5832	2.18577	-1.24026	-0.934121	0.500767	-1.97426	2.81378		1253	-19755	5856	2.14039	-0.974272	-1.15461	0.455388	-1.70827	2.59329
6806	-19753	5832	2.19387	-1.17211	-1.00975	0.508872	-1.90611	2.73814		6806	-19753	5832	2.19745	-1.19112	-0.994871	0.512446	-1.92512	2.75303		1254	-19753	5856	2.16775	-1.02937	-1.1266	0.482745	-1.76337	2.6213
6807	-19751	5832	2.0996	-1.65594	-0.433223	0.414602	-2.38994	3.31468		6807	-19751	5832	2.20578	-1.21471	-0.979816	0.520777	-1.94871	2.76808		1255	-19751	5856	2.15654	-0.96544	-1.17943	0.471543	-1.69944	2.56847
6808	-19749	5832	2.23632	-1.19769	-1.02652	0.55132	-1.93169	2.72138		6808	-19749	5832	2.21925	-1.17781	-1.02991	0.534248	-1.91181	2.71799		1256	-19749	5856	2.14843	-0.985628	-1.15115	0.463434	-1.71963	2.59675
6809	-19747	5832	2.25338	-1.16889	-1.07217	0.568379	-1.90289	2.67573		6809	-19747	5832	2.17426	-1.2408	-0.922118	0.489264	-1.9748	2.82578		1257	-19747	5856	2.14788	-1.00754	-1.12874	0.462884	-1.74154	2.61916
6810	-19745	5832	2.26044	-1.22462	-1.02368	0.575443	-1.95862	2.72422		6810	-19745	5832	2.20462	-1.18436	-1.00866	0.519617	-1.91836	2.73924		1258	-19745	5856	2.15419	-0.999682	-1.14289	0.469193	-1.73368	2.60501
6811	-19743	5832	2.16428	-1.63376	-0.519385	0.479279	-2.36776	3.22851		6811	-19743	5832	2.198	-1.19544	-0.991381	0.512995	-1.92944	2.75652		1259	-19743	5856	2.16242	-1.01296	-1.13775	0.477421	-1.74696	2.61015
6812	-19741	5832	2.20851	-1.45585	-0.741297	0.523507	-2.18985	3.0066		6812	-19741	5832	2.1766	-1.2026	-0.962486	0.491602	-1.9366	2.78541		1260	-19741	5856	2.18326	-1.28876	-0.883287	0.49826	-2.02276	2.86461
6813	-19739	5832	2.17473	-1.30325	-0.860279	0.489733	-2.03725	2.88762		6813	-19739	5832	2.26188	-1.18468	-1.065	0.576884	-1.91868	2.6829		1261	-19739	5856	2.15244	-0.982226	-1.15855	0.467441	-1.71623	2.58935
6814	-19737	5832	2.25728	-1.22706	-1.01806	0.572282	-1.96106	2.72984		6814	-19737	5832	2.20982	-1.22437	-0.974081	0.524822	-1.95837	2.77382		1262	-19737	5856	2.14371	-0.986038	-1.14611	0.458715	-1.72004	2.60179
6815	-19735	5832	2.2436	-1.23409	-0.997636	0.558599	-1.96809	2.75026		6815	-19735	5832	2.19715	-1.19734	-0.988156	0.512153	-1.93134	2.75974		1263	-19735	5856	2.16143	-1.27215	-0.878086	0.476429	-2.00615	2.86981
6816	-19733	5832	2.22663	-1.1891	-1.02555	0.541627	-1.9231	2.72235		6816	-19733	5832	2.17502	-1.17198	-0.991735	0.490021	-1.90598	2.75617		1264	-19733	5856	2.15871	-1.01788	-1.12919	0.473709	-1.75188	2.61871
6817	-19731	5832	2.18796	-1.50225	-0.674601	0.502963	-2.23625	3.0733		6817	-19731	5832	2.17312	-1.21204	-0.949555	0.488121	-1.94604	2.79834		1265	-19731	5856	2.12233	-0.990818	-1.1202	0.437331	-1.72482	2.6277
6818	-19729	5832	2.24487	-1.21151	-1.02114	0.559873	-1.94551	2.72676		6818	-19729	5832	2.25578	-1.15613	-1.08752	0.570779	-1.89013	2.66038		1266	-19729	5856	2.15683	-1.07905	-1.06622	0.471834	-1.81305	2.68167
6819	-19727	5832	2.15545	-1.29103	-0.853234	0.470447	-2.02503	2.89467		6819	-19727	5832	2.16622	-1.22733	-0.927378	0.481222	-1.96133	2.82052		1267	-19727	5856	2.16146	-1.0058	-1.1439	0.476464	-1.7398	2.604
6820	-19725	5832	2.19922	-1.48606	-0.701908	0.51422	-2.22006	3.04599		6820	-19725	5832	2.15253	-1.26724	-0.873824	0.467529	-2.00124	2.87408		1268	-19725	5856	2.14906	-1.00442	-1.13312	0.464059	-1.73842	2.61478
6821	-19723	5832	2.2384	-1.29213	-0.934226	0.553402	-2.02613	2.81367		6821	-19723	5832	2.15885	-1.24632	-0.901331	0.473854	-1.98032	2.84657		1269	-19723	5856	2.12042	-0.972232	-1.13681	0.43542	-1.70623	2.61109
6822	-19721	5832	2.23419	-1.29224	-0.930027	0.549186	-2.02624	2.81787		6822	-19721	5832	2.25883	-1.15929	-1.08754	0.573835	-1.89329	2.66036		1270	-19721	5856	2.15227	-1.00659	-1.13407	0.467273	-1.74059	2.61383
6823	-19719	5832	2.1946	-1.00196	-1.18043	0.509595	-1.73596	2.56747		6823	-19719	5832	2.17485	-1.18109	-0.982315	0.489848	-1.91509	2.76558		1271	-19719	5856	2.14456	-1.0089	-1.1243	0.459557	-1.7429	2.6236
6824	-19717	5832	2.18414	-1.2354	-0.936807	0.499142	-1.9694	2.81109		6824	-19717	5832	2.17229	-1.25439	-0.906528	0.487293	-1.98839	2.84137		1272	-19717	5856	2.14152	-1.08757	-1.04256	0.456521	-1.82157	2.70534
6825	-19715	5832	2.23198	-1.00904	-1.21089	0.546976	-1.74304	2.53701		6825	-19715	5832	2.24118	-1.13607	-1.09289	0.556176	-1.87007	2.65501		1273	-19715	5856	2.1534	-1.29096	-0.851291	0.468396	-2.02496	2.89661
6826	-19713	5832	0	0	0	0	0	0		6826	-19713	5832	2.21418	-1.18188	-1.01988	0.529177	-1.91588	2.72802		1274	-19713	5856	2.13445	-1.00115	-1.12181	0.449452	-1.73515	2.62609
6827	-19711	5832	2.21579	-1.25425	-0.949968	0.530788	-1.98825	2.79793		6827	-19711	5832	2.21573	-1.16441	-1.03886	0.530728	-1.89841	2.70904		1275	-19711	5856	2.14301	-1.06366	-1.06795	0.458014	-1.79766	2.67995
6828	-19709	5832	2.17959	-1.23432	-0.933646	0.494588	-1.96832	2.81425		6828	-19709	5832	2.14053	-1.22107	-0.908302	0.45553	-1.95507	2.8396		1276	-19709	5856	2.12537	-0.98641	-1.12766	0.440371	-1.72041	2.62024
6829	-19707	5832	0	0	0	0	0	0		6829	-19707	5832	2.19109	-1.26224	-0.917509	0.506095	-1.99624	2.83039		1277	-19707	5856	2.11885	-1.04523	-1.06238	0.433851	-1.77923	2.68553
6830	-19705	5832	2.24409	-1.27626	-0.955955	0.55909	-2.01026	2.79195		6830	-19705	5832	2.22928	-1.12414	-1.09318	0.544285	-1.85814	2.65472		1278	-19705	5856	2.12842	-1.06267	-1.05442	0.443418	-1.79667	2.69348
6831	-19703	5832	2.17134	-1.23459	-0.924995	0.486344	-1.96859	2.8229		6831	-19703	5832	2.13798	-1.29965	-0.826949	0.45298	-2.03365	2.92095		1279	-19703	5856	2.12956	-1.06603	-1.05238	0.444565	-1.80003	2.69552
6832	-19701	5832	2.21694	-1.27778	-0.927086	0.531943	-2.01178	2.82081		6832	-19701	5832	2.15431	-1.21654	-0.926788	0.469307	-1.95054	2.82111		1280	-19701	5856	2.12226	-1.03809	-1.07305	0.437258	-1.77209	2.67485
6833	-19699	5832	2.10481	-1.57992	-0.51465	0.419807	-2.31392	3.23325		6833	-19699	5832	2.17241	-1.23529	-0.925707	0.487406	-1.96929	2.82219		1281	-19699	5856	2.12365	-1.02622	-1.08617	0.438653	-1.76022	2.66173
6834	-19697	5832	2.18156	-0.948483	-1.22085	0.496562	-1.68248	2.52705		6834	-19697	5832	2.11429	-1.01708	-1.08584	0.429293	-1.75108	2.66206		1282	-19697	5856	2.13542	-0.987273	-1.13667	0.450422	-1.72127	2.61123
6835	-19695	5832	2.16632	-0.930062	-1.224	0.481321	-1.66406	2.5239		6835	-19695	5832	2.12863	-0.951096	-1.16616	0.443626	-1.6851	2.58174		1283	-19695	5856	2.1258	-1.05946	-1.05514	0.440803	-1.79346	2.69276
6836	-19693	5832	2.11899	-1.43678	-0.671148	0.433994	-2.17078	3.07675		6836	-19693	5832	2.14689	-1.23515	-0.900754	0.461892	-1.96915	2.84715		1284	-19693	5856	2.12348	-1.04265	-1.06942	0.43848	-1.77665	2.67848
6837	-19691	5832	2.20491	-1.22111	-0.971949	0.519911	-1.95511	2.77595		6837	-19691	5832	2.14694	-1.27475	-0.861225	0.461935	-2.00875	2.88667		1285	-19691	5856	2.11267	-0.993791	-1.10768	0.42767	-1.72779	2.64022
6838	-19689	5832	2.14088	-1.20247	-0.926962	0.455878	-1.93647	2.82094		6838	-19689	5832	2.12748	-1.25344	-0.862836	0.44248	-1.98744	2.88506		1286	-19689	5856	2.13553	-1.27655	-0.848169	0.450528	-2.01055	2.89973
6839	-19687	5832	2.17185	-0.921845	-1.23806	0.486847	-1.65585	2.50984		6839	-19687	5832	2.11043	-1.19491	-0.904654	0.425434	-1.92891	2.84325		1287	-19687	5856	2.12273	-1.0034	-1.10807	0.437731	-1.7374	2.63983
6840	-19685	5832	2.18358	-1.27199	-0.900045	0.498578	-2.00599	2.84786		6840	-19685	5832	2.13552	-1.17645	-0.947956	0.450518	-1.91045	2.79994		1288	-19685	5856	2.09574	-0.92441	-1.16007	0.410736	-1.65841	2.58783
6841	-19683	5832	2.19424	-1.23459	-0.948075	0.509241	-1.96859	2.79982		6841	-19683	5832	2.17941	-1.14916	-1.01853	0.49441	-1.88316	2.72937		1289	-19683	5856	2.11523	-0.993298	-1.1107	0.430228	-1.7273	2.6372
6842	-19681	5832	2.18454	-0.950496	-1.2219	0.499541	-1.6845	2.526		6842	-19681	5832	2.14089	-1.23919	-0.890702	0.455891	-1.97319	2.8572		1290	-19681	5856	2.10417	-1.0155	-1.07745	0.419166	-1.7495	2.67045
6843	-19679	5832	2.18843	-1.56411	-0.61335	0.503426	-2.29811	3.13455		6843	-19679	5832	2.13816	-1.24659	-0.880462	0.45316	-1.98059	2.86744		1291	-19679	5856	2.11483	-1.06914	-1.0347	0.429833	-1.80314	2.7132
6844	-19677	5832	2.12183	-1.51531	-0.596355	0.436832	-2.24931	3.15155		6844	-19677	5832	2.21668	-1.16887	-1.03605	0.531678	-1.90287	2.71185		1292	-19677	5856	2.1033	-0.995132	-1.09688	0.418295	-1.72913	2.65102
6845	-19675	5832	2.22141	-1.25879	-0.950825	0.536411	-1.99279	2.79707		6845	-19675	5832	2.11478	-1.23281	-0.870859	0.429777	-1.96681	2.87704		1293	-19675	5856	2.10148	-1.04271	-1.04768	0.416482	-1.77671	2.70022
6846	-19673	5832	0	0	0	0	0	0		6846	-19673	5832	2.15496	-1.23441	-0.909425	0.469958	-1.96841	2.83847		1294	-19673	5856	2.12866	-1.0482	-1.06904	0.443659	-1.7822	2.67886
6847	-19671	5832	2.16798	-0.963535	-1.19252	0.482979	-1.69754	2.55538		6847	-19671	5832	2.14491	-1.23981	-0.893903	0.459905	-1.97381	2.854		1295	-19671	5856	2.10799	-1.02692	-1.06998	0.422988	-1.76092	2.67792
6848	-19669	5832	2.20588	-1.23505	-0.959073	0.52088	-1.96905	2.78883		6848	-19669	5832	2.16364	-1.17666	-0.975769	0.478638	-1.91066	2.77213		1296	-19669	5856	2.10462	-1.02984	-1.06363	0.419619	-1.76384	2.68427
6849	-19667	5832	2.1609	-1.18929	-0.959691	0.475901	-1.92329	2.78821		6849	-19667	5832	2.1323	-1.25125	-0.870081	0.447299	-1.98525	2.87782		1297	-19667	5856	2.11814	-1.06826	-1.03865	0.433141	-1.80226	2.70925
6850	-19665	5832	2.17142	-1.00032	-1.15911	0.486418	-1.73432	2.58879		6850	-19665	5832	2.11134	-1.23609	-0.864031	0.426342	-1.97009	2.88387		1298	-19665	5856	2.12466	-1.06313	-1.05025	0.439661	-1.79713	2.69765
6851	-19663	5832	2.21316	-1.2351	-0.966105	0.528162	-1.9691	2.78179		6851	-19663	5832	2.14176	-1.22781	-0.902766	0.456756	-1.96181	2.84513		1299	-19663	5856	2.11166	-1.07187	-1.02865	0.426656	-1.80587	2.71925
6852	-19661	5832	2.23347	-1.17271	-1.04875	0.548474	-1.90671	2.69915		6852	-19661	5832	2.1627	-1.22962	-0.922166	0.4777	-1.96362	2.82573		1300	-19661	5856	2.08935	-0.994758	-1.08354	0.40435	-1.72876	2.66436
6853	-19659	5832	2.19946	-1.21573	-0.971877	0.514461	-1.94973	2.77602		6853	-19659	5832	2.09609	-1.23703	-0.847906	0.411093	-1.97103	2.89999		1301	-19659	5856	2.11325	-1.00573	-1.09633	0.428254	-1.73973	2.65157
6854	-19657	5832	2.1897	-1.00519	-1.17235	0.504698	-1.73919	2.57555		6854	-19657	5832	2.12729	-1.20227	-0.914167	0.44229	-1.93627	2.83373		1302	-19657	5856	2.09323	-0.993329	-1.08868	0.408233	-1.72733	2.65922
6855	-19655	5832	2.20528	-1.22029	-0.973388	0.52028	-1.95429	2.77451		6855	-19655	5832	2.15886	-1.22677	-0.921013	0.473856	-1.96077	2.82689		1303	-19655	5856	2.11621	-1.02897	-1.07604	0.431209	-1.76297	2.67186
6856	-19653	5832	2.14438	-1.30867	-0.82449	0.459376	-2.04267	2.92341		6856	-19653	5832	2.15286	-1.23729	-0.904517	0.467865	-1.97129	2.84338		1304	-19653	5856	2.1039	-1.07586	-1.01697	0.418895	-1.80986	2.73093
6857	-19651	5832	2.11731	-0.922443	-1.18296	0.432306	-1.65644	2.56494		6857	-19651	5832	2.12251	-1.21997	-0.891421	0.437515	-1.95397	2.85648		1305	-19651	5856	2.10077	-0.989591	-1.10023	0.415766	-1.72359	2.64767
6858	-19649	5832	2.0877	-1.04267	-1.03382	0.402697	-1.77667	2.71408		6858	-19649	5832	2.12148	-1.28971	-0.820789	0.436478	-2.02371	2.92711		1306	-19649	5856	2.09781	-0.989964	-1.09674	0.412806	-1.72396	2.65116
6859	-19647	5832	2.13491	-1.28291	-0.840842	0.449913	-2.01691	2.90706		6859	-19647	5832	2.14774	-1.20485	-0.931785	0.462738	-1.93885	2.81611		1307	-19647	5856	2.10534	-1.02899	-1.06517	0.420337	-1.76299	2.68273
6860	-19645	5832	2.1313	-1.24671	-0.873484	0.446295	-1.98071	2.87442		6860	-19645	5832	2.15962	-1.20288	-0.945679	0.474623	-1.93688	2.80222		1308	-19645	5856	2.10324	-1.00881	-1.08336	0.418235	-1.74281	2.66454
6861	-19643	5832	2.20861	-1.26708	-0.929709	0.523609	-2.00108	2.81819		6861	-19643	5832	2.13269	-1.22857	-0.892966	0.447687	-1.96257	2.85493		1309	-19643	5856	2.11465	-1.0425	-1.06089	0.429655	-1.7765	2.68701
6862	-19641	5832	2.16066	-0.956836	-1.19184	0.475657	-1.69084	2.55606		6862	-19641	5832	2.15073	-1.14032	-0.999397	0.465733	-1.87432	2.7485		1310	-19641	5856	2.09992	-1.00022	-1.08845	0.414925	-1.73422	2.65945
6863	-19639	5832	2.14337	-1.22938	-0.902841	0.45837	-1.96338	2.84506		6863	-19639	5832	2.14766	-1.22614	-0.910448	0.462656	-1.96014	2.83745		1311	-19639	5856	2.09673	-1.07024	-1.01537	0.411728	-1.80424	2.73253
6864	-19637	5832	2.06013	-1.234	-0.815263	0.375134	-1.968	2.93264		6864	-19637	5832	2.12483	-1.24155	-0.872291	0.439831	-1.97555	2.87561		1312	-19637	5856	2.1084	-0.998384	-1.09874	0.423397	-1.73238	2.64916
6865	-19635	5832	2.17687	-0.917461	-1.24725	0.491867	-1.65146	2.50065		6865	-19635	5832	2.12437	-1.20192	-0.911572	0.43937	-1.93592	2.83633		1313	-19635	5856	2.10602	-0.996529	-1.09827	0.421021	-1.73053	2.64963
6866	-19633	5832	2.1814	-0.941546	-1.22751	0.496397	-1.67555	2.52039		6866	-19633	5832	2.1209	-1.21189	-0.898224	0.435901	-1.94589	2.84968		1314	-19633	5856	2.12651	-1.09196	-1.02326	0.441513	-1.82596	2.72464
6867	-19631	5832	2.16298	-0.951027	-1.19986	0.477977	-1.68503	2.54804		6867	-19631	5832	2.13271	-1.17936	-0.942272	0.447711	-1.91336	2.80563		1315	-19631	5856	2.10676	-0.967805	-1.12749	0.42176	-1.70181	2.62041
6868	-19629	5832	2.21893	-1.24693	-0.959998	0.533925	-1.98093	2.7879		6868	-19629	5832	2.11383	-1.20158	-0.901391	0.428835	-1.93558	2.84651		1316	-19629	5856	2.09503	-0.955797	-1.12803	0.410034	-1.6898	2.61987
6869	-19627	5832	2.18053	-1.19926	-0.969718	0.49553	-1.93326	2.77818		6869	-19627	5832	2.12628	-1.21444	-0.900862	0.441278	-1.94844	2.84704		1317	-19627	5856	2.10171	-0.939115	-1.15143	0.416711	-1.67311	2.59647
6870	-19625	5832	2.19849	-1.20817	-0.978594	0.513487	-1.94217	2.76931		6870	-19625	5832	2.13209	-1.23171	-0.889231	0.447091	-1.96571	2.85867		1318	-19625	5856	2.10944	-1.03719	-1.06106	0.424439	-1.77119	2.68683
6871	-19623	5832	2.14813	-1.22207	-0.914973	0.46313	-1.95607	2.83293		6871	-19623	5832	2.18707	-1.12813	-1.04714	0.50207	-1.86213	2.70076		1319	-19623	5856	2.13373	-1.04235	-1.08	0.448726	-1.77635	2.6679
6872	-19621	5832	2.18472	-1.20716	-0.966088	0.499718	-1.94116	2.78181		6872	-19621	5832	2.16961	-1.23031	-0.928295	0.484613	-1.96431	2.81961		1320	-19621	5856	2.11396	-1.0658	-1.03692	0.428965	-1.7998	2.71098
6873	-19619	5832	2.11186	-0.931338	-1.16839	0.426858	-1.66534	2.57951		6873	-19619	5832	2.11168	-1.21691	-0.8838	0.42668	-1.95091	2.8641		1321	-19619	5856	2.10909	-1.05123	-1.04656	0.424087	-1.78523	2.70133
6874	-19617	5832	2.2066	-1.1931	-1.00149	0.521597	-1.9271	2.74641		6874	-19617	5832	2.09905	-1.16151	-0.926323	0.414055	-1.89551	2.82158		1322	-19617	5856	2.10984	-1.00341	-1.09522	0.424837	-1.73741	2.65268
6875	-19615	5832	2.08867	-1.2728	-0.804859	0.403668	-2.0068	2.94304		6875	-19615	5832	2.12286	-1.23051	-0.881425	0.43786	-1.96451	2.86647		1323	-19615	5856	2.11969	-1.02453	-1.08395	0.434694	-1.75853	2.66395
6876	-19613	5832	2.18918	-0.933368	-1.24368	0.504179	-1.66737	2.50422		6876	-19613	5832	2.10576	-1.12712	-0.967407	0.420762	-1.86112	2.78049		1324	-19613	5856	2.11106	-1.06593	-1.03391	0.426058	-1.79993	2.71399
6877	-19611	5832	2.13214	-0.931768	-1.18833	0.447141	-1.66577	2.55957		6877	-19611	5832	2.1425	-1.21478	-0.916951	0.457498	-1.94878	2.83095		1325	-19611	5856	2.09906	-0.956356	-1.13159	0.414057	-1.69036	2.61631
6878	-19609	5832	2.14526	-0.908518	-1.22449	0.460263	-1.64252	2.52341		6878	-19609	5832	2.1748	-1.24286	-0.920873	0.489798	-1.97686	2.82703		1326	-19609	5856	2.12477	-0.983028	-1.13034	0.439773	-1.71703	2.61756
6879	-19607	5832	2.17152	-1.36888	-0.791539	0.486524	-2.10288	2.95636		6879	-19607	5832	2.13323	-1.17002	-0.952058	0.448232	-1.90402	2.79584		1327	-19607	5856	2.10402	-0.975225	-1.11752	0.419024	-1.70922	2.63038
6880	-19605	5832	2.16426	-1.41349	-0.739805	0.479259	-2.14749	3.00809		6880	-19605	5832	2.0993	-1.18316	-0.905144	0.4143	-1.91716	2.84276		1328	-19605	5856	2.11875	-1.03601	-1.07143	0.433752	-1.77001	2.67647
6881	-19603	5832	2.16638	-1.45992	-0.695369	0.481377	-2.19392	3.05253		6881	-19603	5832	2.13869	-1.23007	-0.897337	0.453685	-1.96407	2.85056		1329	-19603	5856	2.1117	-0.97973	-1.12079	0.426697	-1.71373	2.62711
6882	-19601	5832	2.14234	-1.41252	-0.718795	0.457341	-2.14652	3.0291		6882	-19601	5832	2.12039	-1.23501	-0.874417	0.435394	-1.96901	2.87348		1330	-19601	5856	2.11437	-0.988796	-1.11431	0.429374	-1.7228	2.63359
6883	-19599	5832	2.21192	-1.19177	-1.00852	0.526916	-1.92577	2.73938		6883	-19599	5832	2.13599	-1.14651	-0.97831	0.45099	-1.88051	2.76959		1331	-19599	5856	2.1235	-0.984348	-1.12783	0.438498	-1.71835	2.62007
6884	-19597	5832	2.21991	-1.21008	-0.998037	0.534915	-1.94408	2.74986		6884	-19597	5832	2.1153	-1.15816	-0.946142	0.4303	-1.89216	2.80176		1332	-19597	5856	2.13389	-1.02739	-1.0953	0.448888	-1.76139	2.6526
6885	-19595	5832	2.16709	-0.867966	-1.28708	0.482092	-1.60197	2.46082		6885	-19595	5832	2.20744	-1.11447	-1.08082	0.522438	-1.84847	2.66708		1333	-19595	5856	2.17441	-1.03752	-1.12504	0.489414	-1.77152	2.62286
6886	-19593	5832	2.18348	-1.21004	-0.961447	0.49848	-1.94404	2.78645		6886	-19593	5832	2.15635	-1.09917	-1.04531	0.471349	-1.83317	2.70259		1334	-19593	5856	2.10204	-0.89741	-1.19339	0.417042	-1.63141	2.55451
6887	-19591	5832	2.19965	-1.15094	-1.03705	0.514653	-1.88494	2.71085		6887	-19591	5832	2.13993	-1.17285	-0.956117	0.454931	-1.90685	2.79178		1335	-19591	5856	2.16451	-1.00001	-1.15277	0.479513	-1.73401	2.59513
6888	-19589	5832	2.18544	-0.896916	-1.27627	0.500443	-1.63092	2.47163		6888	-19589	5832	2.16711	-1.17791	-0.978168	0.48211	-1.91191	2.76973		1336	-19589	5856	2.10735	-0.957692	-1.1384	0.422346	-1.69169	2.6095
6889	-19587	5832	2.10163	-1.14546	-0.944915	0.416628	-1.87946	2.80299		6889	-19587	5832	2.21905	-1.09916	-1.10769	0.534047	-1.83316	2.64021		1337	-19587	5856	2.11307	-0.996101	-1.10566	0.428072	-1.7301	2.64224
6890	-19585	5832	2.17347	-1.17464	-0.987123	0.488473	-1.90864	2.76078		6890	-19585	5832	2.12909	-1.23012	-0.88769	0.444094	-1.96412	2.86021		1338	-19585	5856	2.12188	-0.966725	-1.1439	0.436882	-1.70072	2.604
6891	-19583	5832	2.15635	-1.25284	-0.892433	0.471352	-1.98684	2.85547		6891	-19583	5832	2.14156	-1.17127	-0.959124	0.456564	-1.90527	2.78878		1339	-19583	5856	2.13803	-0.977862	-1.14864	0.453033	-1.71186	2.59926
6892	-19581	5832	2.20181	-1.12388	-1.06619	0.516806	-1.85788	2.68171		6892	-19581	5832	2.14666	-1.19925	-0.936075	0.461657	-1.93325	2.81182		1340	-19581	5856	2.11635	-1.00609	-1.09895	0.431346	-1.74009	2.64895
6893	-19579	5832	2.14148	-1.21566	-0.914798	0.456482	-1.94966	2.8331		6893	-19579	5832	2.13573	-1.20295	-0.921917	0.450731	-1.93695	2.82598		1341	-19579	5856	2.17917	-0.981363	-1.18606	0.494174	-1.71536	2.56184
6894	-19577	5832	2.16999	-1.13134	-1.02681	0.484986	-1.86534	2.72109		6894	-19577	5832	2.16219	-1.16437	-0.986561	0.477186	-1.89837	2.76134		1342	-19577	5856	2.18243	-0.936772	-1.23378	0.497429	-1.67077	2.51412
6895	-19575	5832	2.13693	-1.23809	-0.888056	0.451933	-1.97209	2.85984		6895	-19575	5832	2.16579	-1.16265	-0.991715	0.48079	-1.89665	2.75618		1343	-19575	5856	2.14227	-0.949329	-1.18138	0.457265	-1.68333	2.56652
6896	-19573	5832	2.18965	-0.923998	-1.2534	0.504649	-1.658	2.4945		6896	-19573	5832	2.13839	-1.15864	-0.968251	0.453389	-1.89264	2.77965		1344	-19573	5856	2.18342	-0.949603	-1.22179	0.498424	-1.6836	2.52611
6897	-19571	5832	2.23079	-1.18734	-1.03153	0.545785	-1.92134	2.71637		6897	-19571	5832	2.17593	-1.1593	-1.00536	0.490933	-1.8933	2.74254		1345	-19571	5856	2.13256	-0.923738	-1.19735	0.447561	-1.65774	2.55055
6898	-19569	5832	2.20167	-1.16569	-1.02445	0.516671	-1.89969	2.72345		6898	-19569	5832	2.17203	-1.20072	-0.959737	0.487034	-1.93472	2.78816		1346	-19569	5856	2.13543	-0.976697	-1.14735	0.450425	-1.7107	2.60055
6899	-19567	5832	2.15171	-1.25611	-0.884589	0.46671	-1.99011	2.86331		6899	-19567	5832	2.23934	-1.10955	-1.11769	0.55434	-1.84355	2.63021		1347	-19567	5856	2.13615	-0.981209	-1.14352	0.451152	-1.71521	2.60438
6900	-19565	5832	2.23391	-1.12728	-1.09466	0.548912	-1.86128	2.65324		6900	-19565	5832	2.17616	-1.16085	-1.00393	0.491156	-1.89485	2.74397		1348	-19565	5856	2.19309	-0.99758	-1.1838	0.508093	-1.73158	2.5641
6901	-19563	5832	2.12277	-1.42767	-0.684679	0.437773	-2.16167	3.06322		6901	-19563	5832	2.17305	-1.16742	-0.994605	0.488045	-1.90142	2.7533		1349	-19563	5856	2.19899	-1.22604	-0.961308	0.513987	-1.96004	2.78659
6902	-19561	5832	2.22501	-1.14301	-1.07011	0.540014	-1.87701	2.67779		6902	-19561	5832	2.16159	-1.15226	-0.99799	0.476594	-1.88626	2.74991		1350	-19561	5856	2.21867	-1.26126	-0.945821	0.533667	-1.99526	2.80208
6903	-19559	5832	2.22229	-1.13724	-1.07312	0.537293	-1.87124	2.67478		6903	-19559	5832	2.24511	-1.07885	-1.15414	0.560108	-1.81285	2.59376		1351	-19559	5856	2.19134	-0.982044	-1.1973	0.506338	-1.71604	2.5506
6904	-19557	5832	2.22271	-1.20218	-1.00841	0.537711	-1.93618	2.73949		6904	-19557	5832	2.22532	-1.07771	-1.13548	0.540318	-1.81171	2.61242		1352	-19557	5856	2.21764	-1.3043	-0.901695	0.532635	-2.0383	2.8462
6905	-19555	5832	2.23479	-1.12776	-1.0951	0.549794	-1.86176	2.6528		6905	-19555	5832	2.17099	-1.1397	-1.01971	0.485991	-1.8737	2.72819		1353	-19555	5856	2.20379	-1.01344	-1.17828	0.518795	-1.74744	2.56962
6906	-19553	5832	2.23514	-1.1278	-1.09529	0.550143	-1.8618	2.65261		6906	-19553	5832	2.1416	-1.12242	-1.00785	0.456601	-1.85642	2.74005		1354	-19553	5856	2.19114	-1.03666	-1.1425	0.506142	-1.77066	2.6054
6907	-19551	5832	2.22796	-1.1301	-1.08576	0.542963	-1.8641	2.66214		6907	-19551	5832	2.16209	-1.15011	-1.00072	0.477092	-1.88411	2.74718		1355	-19551	5856	2.19202	-0.991993	-1.188	0.507018	-1.72599	2.5599
6908	-19549	5832	2.23072	-1.14143	-1.07733	0.545724	-1.87543	2.67057		6908	-19549	5832	2.19467	-1.13488	-1.04849	0.50967	-1.86888	2.69941		1356	-19549	5856	2.18694	-1.28435	-0.89135	0.501942	-2.01835	2.85655
6909	-19547	5832	2.14775	-1.20657	-0.930004	0.462752	-1.94057	2.8179		6909	-19547	5832	2.13887	-1.09227	-1.0353	0.453868	-1.82627	2.71259		1357	-19547	5856	2.14528	-0.950064	-1.18366	0.460283	-1.68406	2.56424
6910	-19545	5832	2.1541	-1.17852	-0.964395	0.469102	-1.91252	2.7835		6910	-19545	5832	2.16843	-1.15659	-1.00039	0.483431	-1.89059	2.74751		1358	-19545	5856	2.19404	-0.993148	-1.18892	0.509039	-1.72715	2.55898
6911	-19543	5832	2.24843	-1.16534	-1.07118	0.563429	-1.89934	2.67672		6911	-19543	5832	2.23097	-1.05899	-1.15956	0.545968	-1.79299	2.58833		1359	-19543	5856	2.18947	-0.948443	-1.22913	0.504474	-1.68244	2.51877
6912	-19541	5832	2.24655	-1.12343	-1.11103	0.561549	-1.85743	2.63687		6912	-19541	5832	2.17074	-1.12895	-1.03038	0.485735	-1.86295	2.71752		1360	-19541	5856	2.19973	-0.993006	-1.1948	0.514728	-1.72701	2.5531
6913	-19539	5832	2.24237	-1.20947	-1.02099	0.557371	-1.94347	2.72691		6913	-19539	5832	2.19335	-1.11345	-1.06837	0.50835	-1.84745	2.67953		1361	-19539	5856	2.20612	-1.01097	-1.18326	0.521115	-1.74497	2.56464
6914	-19537	5832	2.24039	-1.17312	-1.05529	0.555392	-1.90712	2.69261		6914	-19537	5832	2.18467	-1.09367	-1.07967	0.499668	-1.82767	2.66823		1362	-19537	5856	2.18059	-1.27086	-0.898493	0.495588	-2.00486	2.84941
6915	-19535	5832	2.20888	-1.18623	-1.01079	0.523877	-1.92023	2.73711		6915	-19535	5832	2.19921	-1.17031	-1.01712	0.514206	-1.90431	2.73078		1363	-19535	5856	2.2036	-0.986101	-1.20546	0.518604	-1.7201	2.54244
6916	-19533	5832	2.1766	-1.18996	-0.975454	0.491598	-1.92396	2.77245		6916	-19533	5832	2.21725	-1.13869	-1.06714	0.532247	-1.87269	2.68076		1364	-19533	5856	2.19054	-0.980242	-1.19842	0.505535	-1.71424	2.54948
6917	-19531	5832	2.18679	-1.38885	-0.786836	0.501789	-2.12285	2.96106		6917	-19531	5832	2.20634	-1.15858	-1.03627	0.521341	-1.89258	2.71163		1365	-19531	5856	2.22009	-1.0201	-1.18785	0.535094	-1.7541	2.56005
6918	-19529	5832	2.24633	-1.12997	-1.10434	0.561325	-1.86397	2.64356		6918	-19529	5832	2.17069	-1.03811	-1.12104	0.485688	-1.77211	2.62686		1366	-19529	5856	2.21288	-1.2093	-0.991907	0.527879	-1.9433	2.75599
6919	-19527	5832	2.18841	-1.3767	-0.800667	0.503411	-2.11069	2.94723		6919	-19527	5832	2.21662	-1.17673	-1.02837	0.531619	-1.91073	2.71953		1367	-19527	5856	2.23239	-1.23683	-0.983749	0.547388	-1.97083	2.76415
6920	-19525	5832	2.23415	-1.07767	-1.1443	0.549155	-1.81167	2.6036		6920	-19525	5832	2.18444	-1.17449	-0.998376	0.499444	-1.90849	2.74952		1368	-19525	5856	2.19418	-0.958682	-1.22362	0.509179	-1.69268	2.52428
6921	-19523	5832	2.23537	-1.11224	-1.11109	0.550374	-1.84624	2.63681		6921	-19523	5832	2.24649	-1.06294	-1.171	0.56149	-1.79694	2.5769		1369	-19523	5856	2.20373	-0.948786	-1.24294	0.518735	-1.68279	2.50496
6922	-19521	5832	2.25622	-1.1247	-1.11923	0.571215	-1.8587	2.62867		6922	-19521	5832	2.17614	-1.09379	-1.07095	0.491136	-1.82779	2.67695		1370	-19521	5856	2.19102	-1.19999	-0.979491	0.506025	-1.93399	2.76841
6923	-19519	5832	2.17557	-1.06579	-1.09809	0.490575	-1.79979	2.64981		6923	-19519	5832	2.21211	-1.12097	-1.07931	0.527106	-1.85497	2.66859		1371	-19519	5856	2.22593	-1.22553	-0.988772	0.540927	-1.95953	2.75913
6924	-19517	5832	2.23984	-1.13703	-1.09046	0.554837	-1.87103	2.65744		6924	-19517	5832	2.17816	-1.13243	-1.03422	0.493156	-1.86643	2.71367		1372	-19517	5856	2.22754	-0.972435	-1.24287	0.542538	-1.70643	2.50503
6925	-19515	5832	2.26365	-1.10178	-1.14983	0.578647	-1.83578	2.59807		6925	-19515	5832	2.17972	-1.10136	-1.06672	0.494725	-1.83536	2.68118		1373	-19515	5856	2.24473	-1.27085	-0.961877	0.559734	-2.00485	2.78602
6926	-19513	5832	2.18466	-1.18878	-0.984552	0.499663	-1.92278	2.76335		6926	-19513	5832	2.20485	-1.11454	-1.07869	0.519849	-1.84854	2.66921		1374	-19513	5856	2.24084	-1.29569	-0.933246	0.555839	-2.02969	2.81465
6927	-19511	5832	2.1933	-1.20589	-0.975729	0.508302	-1.93989	2.77217		6927	-19511	5832	2.19276	-1.20133	-0.979662	0.50776	-1.93533	2.76824		1375	-19511	5856	2.24218	-1.34152	-0.888954	0.557182	-2.07552	2.85895
6928	-19509	5832	2.25361	-1.11142	-1.13001	0.568611	-1.84542	2.61789		6928	-19509	5832	2.18178	-1.04969	-1.12053	0.496777	-1.78369	2.62737		1376	-19509	5856	2.2081	-0.999275	-1.19678	0.523102	-1.73327	2.55112
6929	-19507	5832	2.29597	-1.21364	-1.06987	0.610973	-1.94764	2.67803		6929	-19507	5832	2.18666	-1.15292	-1.02206	0.501655	-1.88692	2.72584		1377	-19507	5856	2.23299	-1.24324	-0.978122	0.54799	-1.97724	2.76978
6930	-19505	5832	2.19221	-1.2028	-0.978182	0.507212	-1.9368	2.76972		6930	-19505	5832	2.18482	-1.15524	-1.01797	0.499817	-1.88924	2.72993		1378	-19505	5856	2.24198	-1.22802	-1.00212	0.556981	-1.96202	2.74578
6931	-19503	5832	2.17082	-1.41792	-0.742381	0.485824	-2.15192	3.00552		6931	-19503	5832	2.17507	-1.10694	-1.05656	0.490065	-1.84094	2.69134		1379	-19503	5856	2.23471	-1.25197	-0.970989	0.549714	-1.98597	2.77691
6932	-19501	5832	2.22063	-1.12936	-1.07912	0.535631	-1.86336	2.66878		6932	-19501	5832	2.19034	-1.09888	-1.07974	0.505336	-1.83288	2.66816		1380	-19501	5856	2.22578	-0.974131	-1.2395	0.540776	-1.70813	2.5084
6933	-19499	5832	2.22143	-1.40609	-0.804041	0.536426	-2.14009	2.94386		6933	-19499	5832	2.21026	-1.15073	-1.04766	0.525257	-1.88473	2.70024		1381	-19499	5856	2.24695	-1.25992	-0.975378	0.561955	-1.99392	2.77252
6934	-19497	5832	2.23209	-1.10296	-1.11673	0.547085	-1.83696	2.63117		6934	-19497	5832	2.19702	-1.11091	-1.07445	0.51202	-1.84491	2.67345		1382	-19497	5856	2.24745	-1.29522	-0.940306	0.562453	-2.02922	2.80759
6935	-19495	5832	2.27327	-1.18807	-1.07293	0.588274	-1.92207	2.67497		6935	-19495	5832	2.20355	-1.12176	-1.07013	0.518553	-1.85576	2.67777		1383	-19495	5856	2.20008	-0.964103	-1.22394	0.515076	-1.6981	2.52396
6936	-19493	5832	2.26481	-1.10072	-1.15149	0.57981	-1.83472	2.59641		6936	-19493	5832	2.18376	-1.1298	-1.04199	0.498759	-1.8638	2.70591		1384	-19493	5856	2.24092	-1.01015	-1.21856	0.555916	-1.74415	2.52934
6937	-19491	5832	2.19701	-1.19113	-0.994469	0.51201	-1.92513	2.75343		6937	-19491	5832	2.20345	-1.12832	-1.06334	0.518453	-1.86232	2.68456		1385	-19491	5856	2.22677	-1.00736	-1.20725	0.541771	-1.74136	2.54065
7313	-20127	5834	2.50891	-0.812702	-1.67973	0.823914	-1.5467	2.06817		7313	-20127	5834	2.41829	-1.03309	-1.37	0.733287	-1.76709	2.3779		1761	-20127	5858	2.55639	-0.681674	-1.85733	0.871385	-1.41567	1.89057
7314	-20125	5834	2.43507	-1.1241	-1.29554	0.750068	-1.8581	2.45236		7314	-20125	5834	2.4296	-1.08574	-1.32858	0.744601	-1.81974	2.41932		1762	-20125	5858	2.53661	-0.684108	-1.83522	0.851606	-1.41811	1.91268
7315	-20123	5834	2.53812	-0.769144	-1.75157	0.853123	-1.50314	1.99633		7315	-20123	5834	2.40068	-0.762453	-1.62217	0.715682	-1.49645	2.12573		1763	-20123	5858	2.54829	-0.713175	-1.81775	0.863295	-1.44718	1.93015
7316	-20121	5834	2.38187	-0.785483	-1.58063	0.696869	-1.51948	2.16727		7316	-20121	5834	2.43233	-1.08636	-1.33078	0.74733	-1.82036	2.41712		1764	-20121	5858	2.41005	-0.798965	-1.59548	0.725046	-1.53296	2.15242
7317	-20119	5834	2.37609	-1.09208	-1.26911	0.691092	-1.82608	2.47879		7317	-20119	5834	2.40538	-0.832326	-1.55781	0.720382	-1.56633	2.19009		1765	-20119	5858	2.43313	-0.721398	-1.69619	0.748126	-1.4554	2.05171
7318	-20117	5834	2.5153	-0.76431	-1.73371	0.8303	-1.49831	2.01419		7318	-20117	5834	2.44766	-1.06637	-1.36634	0.762661	-1.80037	2.38156		1766	-20117	5858	2.5393	-0.751464	-1.77071	0.854299	-1.48546	1.97719
7319	-20115	5834	2.45696	-0.770913	-1.66968	0.77196	-1.50491	2.07822		7319	-20115	5834	2.42308	-0.818229	-1.58956	0.738082	-1.55223	2.15834		1767	-20115	5858	2.50719	-0.707307	-1.78314	0.82219	-1.44131	1.96476
7320	-20113	5834	2.43568	-0.811795	-1.60755	0.750679	-1.5458	2.14035		7320	-20113	5834	2.39422	-0.77815	-1.60057	0.709221	-1.51215	2.14733		1768	-20113	5858	2.39256	-0.723041	-1.65396	0.707555	-1.45704	2.09394
7321	-20111	5834	2.51575	-0.713313	-1.78517	0.830749	-1.44731	1.96273		7321	-20111	5834	2.43983	-0.741787	-1.68169	0.754828	-1.47579	2.06621		1769	-20111	5858	2.51068	-0.706494	-1.78722	0.825677	-1.44049	1.96068
7322	-20109	5834	2.44733	-0.791313	-1.63976	0.762325	-1.52531	2.10814		7322	-20109	5834	2.37984	-1.07455	-1.29037	0.694842	-1.80855	2.45753		1770	-20109	5858	2.49725	-0.665257	-1.81523	0.812249	-1.39926	1.93267
7323	-20107	5834	2.44503	-0.898867	-1.53015	0.760028	-1.63287	2.21775		7323	-20107	5834	2.40058	-0.813154	-1.5724	0.715582	-1.54715	2.1755		1771	-20107	5858	2.50682	-0.707213	-1.78299	0.821823	-1.44121	1.96491
7324	-20105	5834	2.50142	-0.749844	-1.7346	0.816415	-1.48384	2.0133		7324	-20105	5834	2.43405	-1.08213	-1.33707	0.749054	-1.81613	2.41083		1772	-20105	5858	2.49457	-0.666196	-1.81166	0.80957	-1.4002	1.93624
7325	-20103	5834	2.49834	-0.76325	-1.71801	0.813341	-1.49725	2.02989		7325	-20103	5834	2.40955	-1.08193	-1.31308	0.724554	-1.81593	2.43482		1773	-20103	5858	2.49686	-0.768829	-1.71141	0.811858	-1.50283	2.03649
7326	-20101	5834	2.49251	-0.814482	-1.66123	0.807514	-1.54848	2.08667		7326	-20101	5834	2.36576	-0.862092	-1.48862	0.680759	-1.59609	2.25928		1774	-20101	5858	2.48991	-0.732776	-1.74053	0.804906	-1.46678	2.00737
7327	-20099	5834	2.28251	-0.861623	-1.40656	0.597512	-1.59562	2.34134		7327	-20099	5834	2.35303	-0.785826	-1.55215	0.668028	-1.51983	2.19575		1775	-20099	5858	2.49297	-0.677884	-1.79827	0.807969	-1.41188	1.94963
7328	-20097	5834	2.43391	-0.843854	-1.57449	0.748913	-1.57785	2.17341		7328	-20097	5834	2.32247	-0.82667	-1.48082	0.637468	-1.56067	2.26708		1776	-20097	5858	2.47647	-0.711567	-1.74843	0.79147	-1.44557	1.99947
7329	-20095	5834	2.39605	-0.888782	-1.49216	0.711048	-1.62278	2.25574		7329	-20095	5834	2.36222	-1.07265	-1.27485	0.677223	-1.80665	2.47306		1777	-20095	5858	2.47572	-0.731928	-1.72738	0.790719	-1.46593	2.02053
7330	-20093	5834	2.39023	-0.859028	-1.51633	0.705233	-1.59303	2.23157		7330	-20093	5834	2.41	-1.01288	-1.38189	0.724996	-1.74688	2.36601		1778	-20093	5858	2.48571	-0.731303	-1.73805	0.800714	-1.4653	2.00985
7331	-20091	5834	2.36311	-0.811513	-1.53641	0.67811	-1.54551	2.21149		7331	-20091	5834	2.41935	-0.990538	-1.41316	0.73435	-1.72454	2.33474		1779	-20091	5858	2.48741	-0.709918	-1.76108	0.802414	-1.44392	1.98682
7332	-20089	5834	2.5235	-0.754912	-1.75217	0.838498	-1.48891	1.99573		7332	-20089	5834	2.35971	-0.767787	-1.57714	0.674714	-1.50179	2.17076		1780	-20089	5858	2.38099	-0.792375	-1.5736	0.695991	-1.52638	2.1743
7333	-20087	5834	2.40671	-0.847677	-1.54359	0.721706	-1.58168	2.20431		7333	-20087	5834	2.33913	-0.767688	-1.55668	0.654133	-1.50169	2.19122		1781	-20087	5858	2.38349	-0.794008	-1.57438	0.698488	-1.52801	2.17352
7334	-20085	5834	2.47588	-0.803508	-1.65607	0.79088	-1.53751	2.09183		7334	-20085	5834	2.35843	-1.08457	-1.25925	0.673428	-1.81857	2.48865		1782	-20085	5858	2.37352	-0.815979	-1.54256	0.688522	-1.54998	2.20534
7335	-20083	5834	2.45749	-0.734716	-1.7063	0.772491	-1.46872	2.0416		7335	-20083	5834	2.40257	-0.697931	-1.68894	0.717569	-1.43193	2.05896		1783	-20083	5858	2.36117	-0.783019	-1.56327	0.67617	-1.51702	2.18463
7336	-20081	5834	2.48138	-0.816277	-1.64902	0.796377	-1.55028	2.09888		7336	-20081	5834	2.44699	-0.813455	-1.618	0.761991	-1.54746	2.12989		1784	-20081	5858	2.36629	-0.800223	-1.55108	0.68129	-1.53422	2.19682
7337	-20079	5834	2.45135	-0.83764	-1.59735	0.766349	-1.57164	2.15055		7337	-20079	5834	2.36679	-0.66013	-1.69149	0.681787	-1.39413	2.05641		1785	-20079	5858	2.34605	-0.782574	-1.54881	0.661055	-1.51657	2.19909
7338	-20077	5834	2.36425	-0.86965	-1.47995	0.679251	-1.60365	2.26795		7338	-20077	5834	2.31284	-0.854507	-1.44363	0.627845	-1.58851	2.30427		1786	-20077	5858	2.37286	-0.799309	-1.55867	0.687862	-1.53331	2.18923
7339	-20075	5834	2.40267	-0.753576	-1.63329	0.717668	-1.48758	2.11461		7339	-20075	5834	2.32861	-0.423934	-1.88941	0.643612	-1.15793	1.85849		1787	-20075	5858	2.36008	-0.842873	-1.50251	0.675075	-1.57687	2.24539
7340	-20073	5834	2.38884	-0.92776	-1.446	0.703845	-1.66176	2.3019		7340	-20073	5834	2.4253	-1.06163	-1.34891	0.740299	-1.79563	2.39899		1788	-20073	5858	2.35813	-0.807981	-1.53545	0.673133	-1.54198	2.21245
7341	-20071	5834	2.42974	-0.824535	-1.5896	0.744736	-1.55854	2.1583		7341	-20071	5834	2.31107	-0.837911	-1.45905	0.626069	-1.57191	2.28885		1789	-20071	5858	2.328	-0.816612	-1.49696	0.643001	-1.55061	2.25094
7342	-20069	5834	2.3626	-0.924878	-1.42336	0.677597	-1.65888	2.32454		7342	-20069	5834	2.29277	-0.837608	-1.44086	0.607767	-1.57161	2.30704		1790	-20069	5858	2.33361	-0.371125	-1.94706	0.648611	-1.10512	1.80084
7343	-20067	5834	2.40575	-0.793175	-1.59674	0.720749	-1.52717	2.15116		7343	-20067	5834	2.38107	-0.323003	-2.04205	0.696069	-1.057	1.70585		1791	-20067	5858	2.33996	-0.833081	-1.49228	0.654961	-1.56708	2.25562
7344	-20065	5834	2.46418	-0.853964	-1.59481	0.779178	-1.58796	2.15309		7344	-20065	5834	0	0	0	0	0	0		1792	-20065	5858	2.33288	-0.795916	-1.52269	0.64788	-1.52992	2.22521
7345	-20063	5834	2.42934	-0.914113	-1.49989	0.744336	-1.64811	2.24801		7345	-20063	5834	2.3117	-0.400431	-1.89644	0.626701	-1.13443	1.85146		1793	-20063	5858	2.33155	-0.42246	-1.89394	0.646553	-1.15646	1.85396
7346	-20061	5834	2.41536	-0.892354	-1.50781	0.730365	-1.62635	2.2401		7346	-20061	5834	2.31336	-0.73066	-1.56804	0.628364	-1.46466	2.17986		1794	-20061	5858	2.3304	-0.814656	-1.50154	0.645396	-1.54866	2.24635
7347	-20059	5834	2.30583	-0.895314	-1.3964	0.620831	-1.62931	2.3515		7347	-20059	5834	2.31456	-1.13411	-1.16694	0.629564	-1.86811	2.58095		1795	-20059	5858	2.3413	-0.451125	-1.87501	0.6563	-1.18512	1.87289
7348	-20057	5834	2.39803	-0.853349	-1.52976	0.713033	-1.58735	2.21814		7348	-20057	5834	0	0	0	0	0	0		1796	-20057	5858	2.30887	-0.815798	-1.47919	0.623873	-1.5498	2.26871
7349	-20055	5834	2.34558	-0.893556	-1.43777	0.660585	-1.62756	2.31013		7349	-20055	5834	0	0	0	0	0	0		1797	-20055	5858	2.30602	-0.796319	-1.49567	0.621023	-1.53032	2.25223
7350	-20053	5834	2.32937	-0.870369	-1.44517	0.644368	-1.60437	2.30273		7350	-20053	5834	2.33691	-0.766698	-1.55586	0.651915	-1.5007	2.19204		1798	-20053	5858	2.31649	-0.410973	-1.89081	0.631492	-1.14497	1.85709
7351	-20051	5834	2.37943	-0.86181	-1.50269	0.694432	-1.59581	2.24521		7351	-20051	5834	0	0	0	0	0	0		1799	-20051	5858	2.30624	-0.852679	-1.4396	0.621235	-1.58668	2.3083
7352	-20049	5834	2.30586	-0.970352	-1.3216	0.620859	-1.70435	2.4263		7352	-20049	5834	0	0	0	0	0	0		1800	-20049	5858	2.31556	-0.424151	-1.87653	0.630556	-1.15815	1.87137
7353	-20047	5834	2.38504	-0.843338	-1.52681	0.700041	-1.57734	2.22109		7353	-20047	5834	0	0	0	0	0	0		1801	-20047	5858	2.30411	-0.841393	-1.44888	0.619109	-1.57539	2.29902
7354	-20045	5834	2.28847	-0.949231	-1.32547	0.603468	-1.68323	2.42243		7354	-20045	5834	2.3513	-0.773849	-1.5633	0.666297	-1.50785	2.1846		1802	-20045	5858	2.28347	-0.861488	-1.40851	0.598467	-1.59549	2.33939
7355	-20043	5834	2.26636	-0.863696	-1.38872	0.581357	-1.5977	2.35918		7355	-20043	5834	2.30928	-1.15802	-1.13801	0.624281	-1.89202	2.60989		1803	-20043	5858	2.30961	-0.456691	-1.83829	0.624609	-1.19069	1.90961
7356	-20041	5834	2.38608	-0.878736	-1.49246	0.701076	-1.61274	2.25543		7356	-20041	5834	2.27268	-0.751597	-1.50707	0.587675	-1.4856	2.24083		1804	-20041	5858	2.28392	-0.861061	-1.40933	0.598916	-1.59506	2.33857
7357	-20039	5834	2.36978	-0.878199	-1.47697	0.684785	-1.6122	2.27093		7357	-20039	5834	2.27037	-0.87292	-1.38425	0.585367	-1.60692	2.36365		1805	-20039	5858	2.26412	-0.429322	-1.82048	0.579118	-1.16332	1.92742
7358	-20037	5834	2.29416	-0.942336	-1.33816	0.609158	-1.67634	2.40974		7358	-20037	5834	2.22384	-0.908891	-1.30174	0.53884	-1.64289	2.44616		1806	-20037	5858	2.27752	-0.815294	-1.44894	0.592515	-1.54929	2.29896
7359	-20035	5834	2.31705	-0.836419	-1.46604	0.632048	-1.57042	2.28186		7359	-20035	5834	2.25981	-0.874875	-1.37169	0.574812	-1.60887	2.37621		1807	-20035	5858	2.27636	-0.908634	-1.35432	0.591359	-1.64263	2.39358
7360	-20033	5834	2.29241	-0.922023	-1.3567	0.607411	-1.65602	2.3912		7360	-20033	5834	2.29366	-0.731697	-1.54806	0.608658	-1.4657	2.19984		1808	-20033	5858	2.26688	-0.466433	-1.78655	0.581883	-1.20043	1.96135
7361	-20031	5834	2.27381	-0.927027	-1.33332	0.588813	-1.66103	2.41458		7361	-20031	5834	2.27765	-0.898889	-1.3655	0.59265	-1.63289	2.3824		1809	-20031	5858	2.27601	-0.528753	-1.73304	0.591005	-1.26275	2.01486
7362	-20029	5834	2.24141	-0.825621	-1.40247	0.556412	-1.55962	2.34543		7362	-20029	5834	2.24231	-0.864813	-1.36442	0.557306	-1.59881	2.38348		1810	-20029	5858	2.24934	-0.862964	-1.3733	0.564345	-1.59696	2.3746
7363	-20027	5834	2.25029	-0.816781	-1.42023	0.565291	-1.55078	2.32767		7363	-20027	5834	0	0	0	0	0	0		1811	-20027	5858	2.25336	-0.898692	-1.34161	0.568364	-1.63269	2.40629
7364	-20025	5834	2.22439	-0.849304	-1.36157	0.539393	-1.5833	2.38633		7364	-20025	5834	0	0	0	0	0	0		1812	-20025	5858	2.24126	-0.840829	-1.38737	0.556255	-1.57483	2.36053
7365	-20023	5834	2.23118	-0.931923	-1.28681	0.546179	-1.66592	2.46109		7365	-20023	5834	2.25339	-1.09908	-1.14161	0.568386	-1.83308	2.60629		1813	-20023	5858	2.23873	-0.879826	-1.34585	0.553726	-1.61383	2.40205
7366	-20021	5834	2.27884	-0.849995	-1.41537	0.593843	-1.58399	2.33253		7366	-20021	5834	2.22231	-0.746888	-1.46193	0.537311	-1.48089	2.28597		1814	-20021	5858	2.2462	-0.499852	-1.73259	0.561198	-1.23385	2.01531
7367	-20019	5834	2.20227	-0.858744	-1.33115	0.517269	-1.59274	2.41675		7367	-20019	5834	2.23759	-0.489105	-1.7349	0.552595	-1.2231	2.013		1815	-20019	5858	2.24209	-0.906765	-1.32256	0.557088	-1.64077	2.42534
7368	-20017	5834	2.1577	-0.946324	-1.19893	0.472698	-1.68032	2.54897		7368	-20017	5834	2.21196	-1.16305	-1.03629	0.52696	-1.89705	2.71161		1816	-20017	5858	2.24994	-0.448372	-1.7879	0.564936	-1.18237	1.96
7369	-20015	5834	2.1906	-0.927702	-1.25033	0.505604	-1.6617	2.49757		7369	-20015	5834	2.23741	-0.806909	-1.41703	0.552406	-1.54091	2.33087		1817	-20015	5858	2.21556	-0.850621	-1.35213	0.530559	-1.58462	2.39577
7370	-20013	5834	2.21671	-0.956268	-1.24768	0.531713	-1.69027	2.50022		7370	-20013	5834	2.2496	-1.08354	-1.15357	0.564598	-1.81754	2.59433		1818	-20013	5858	2.22672	-0.521449	-1.69164	0.541717	-1.25545	2.05626
7371	-20011	5834	2.18556	-0.934293	-1.23861	0.500559	-1.66829	2.50929		7371	-20011	5834	2.24468	-0.688099	-1.54331	0.559679	-1.4221	2.20459		1819	-20011	5858	2.20547	-0.88672	-1.30601	0.520475	-1.62072	2.44189
7372	-20009	5834	2.27411	-0.836905	-1.42412	0.589109	-1.5709	2.32378		7372	-20009	5834	0	0	0	0	0	0		1820	-20009	5858	2.2531	-0.488009	-1.75127	0.568099	-1.22201	1.99663
7373	-20007	5834	2.26579	-0.8618	-1.39062	0.580792	-1.5958	2.35728		7373	-20007	5834	2.24409	-0.70785	-1.52296	0.559093	-1.44185	2.22493		1821	-20007	5858	2.24136	-0.555606	-1.6722	0.556361	-1.28961	2.0757
7374	-20005	5834	2.26078	-0.806039	-1.44135	0.575777	-1.54004	2.30655		7374	-20005	5834	2.26145	-0.29891	-1.94795	0.576453	-1.03291	1.79995		1822	-20005	5858	0	0	0	0	0	0
7375	-20003	5834	2.25794	-0.830251	-1.41415	0.572941	-1.56425	2.33375		7375	-20003	5834	0	0	0	0	0	0		1823	-20003	5858	2.24269	-0.500677	-1.7286	0.557693	-1.23468	2.0193
7376	-20001	5834	2.18673	-0.864061	-1.31023	0.50173	-1.59806	2.43767		7376	-20001	5834	2.21156	-0.883641	-1.31526	0.526557	-1.61764	2.43264		1824	-20001	5858	2.21218	-0.911793	-1.28759	0.527183	-1.64579	2.46031
7377	-19999	5834	2.27247	-0.803703	-1.45532	0.58747	-1.5377	2.29258		7377	-19999	5834	2.24659	-0.710717	-1.52262	0.561588	-1.44472	2.22528		1825	-19999	5858	2.21272	-0.889102	-1.31103	0.527717	-1.6231	2.43687
7378	-19997	5834	2.25568	-0.782029	-1.46003	0.57068	-1.51603	2.28787		7378	-19997	5834	0	0	0	0	0	0		1826	-19997	5858	2.21655	-0.926493	-1.27755	0.531549	-1.66049	2.47035
7379	-19995	5834	2.25472	-0.791771	-1.44947	0.569721	-1.52577	2.29844		7379	-19995	5834	2.21203	-0.740979	-1.45798	0.527031	-1.47498	2.28992		1827	-19995	5858	2.22243	-0.466228	-1.74283	0.537429	-1.20023	2.00507
7380	-19993	5834	2.24981	-0.818686	-1.41776	0.564806	-1.55269	2.33014		7380	-19993	5834	0	0	0	0	0	0		1828	-19993	5858	2.28706	-0.924348	-1.34932	0.60206	-1.65835	2.39858
7381	-19991	5834	2.24896	-0.801365	-1.4343	0.563959	-1.53537	2.3136		7381	-19991	5834	0	0	0	0	0	0		1829	-19991	5858	2.27302	-0.844052	-1.41576	0.588017	-1.57805	2.33214
7382	-19989	5834	2.24491	-0.753672	-1.47795	0.559913	-1.48767	2.26995		7382	-19989	5834	0	0	0	0	0	0		1830	-19989	5858	2.22077	-0.90705	-1.30111	0.535774	-1.64105	2.44679
7383	-19987	5834	2.23614	-0.780293	-1.44256	0.551136	-1.51429	2.30534		7383	-19987	5834	0	0	0	0	0	0		1831	-19987	5858	2.20714	-0.490962	-1.70287	0.522137	-1.22496	2.04503
7384	-19985	5834	2.22613	-0.815933	-1.39691	0.541134	-1.54993	2.35099		7384	-19985	5834	2.20565	-0.770072	-1.42319	0.520647	-1.50407	2.32471		1832	-19985	5858	2.27311	-0.854612	-1.40542	0.588111	-1.58861	2.34248
7385	-19983	5834	2.24187	-0.772215	-1.45617	0.556866	-1.50622	2.29173		7385	-19983	5834	2.22322	-1.06291	-1.14784	0.53822	-1.79691	2.60006		1833	-19983	5858	2.2085	-0.867951	-1.32796	0.523501	-1.60195	2.41994
7386	-19981	5834	2.23878	-0.791688	-1.43382	0.553779	-1.52569	2.31408		7386	-19981	5834	2.2595	-1.09115	-1.15626	0.574503	-1.82515	2.59164		1834	-19981	5858	2.22998	-0.944337	-1.27288	0.544978	-1.67834	2.47502
7387	-19979	5834	2.13211	-0.759231	-1.361	0.447108	-1.49323	2.3869		7387	-19979	5834	2.27224	-0.735714	-1.52319	0.587244	-1.46971	2.22471		1835	-19979	5858	2.21035	-0.900075	-1.29766	0.525348	-1.63407	2.45024
7388	-19977	5834	2.15168	-0.828868	-1.31039	0.466682	-1.56287	2.43751		7388	-19977	5834	2.25435	-0.727697	-1.51344	0.56935	-1.4617	2.23447		1836	-19977	5858	2.21311	-0.897096	-1.30341	0.528107	-1.6311	2.44449
7389	-19975	5834	2.21352	-0.746241	-1.45438	0.528518	-1.48024	2.29352		7389	-19975	5834	2.21665	-0.832956	-1.37112	0.531654	-1.56696	2.37678		1837	-19975	5858	2.27047	-0.879807	-1.37758	0.585465	-1.61381	2.37032
7390	-19973	5834	2.25117	-0.817846	-1.42036	0.566169	-1.55185	2.32754		7390	-19973	5834	2.16309	-0.805405	-1.3451	0.478085	-1.5394	2.4028		1838	-19973	5858	2.22135	-0.900566	-1.30814	0.536352	-1.63457	2.43976
7391	-19971	5834	2.22366	-0.780193	-1.43051	0.53866	-1.51419	2.31739		7391	-19971	5834	2.2436	-0.747129	-1.48328	0.558603	-1.48113	2.26462		1839	-19971	5858	2.19902	-0.858645	-1.32801	0.514018	-1.59265	2.41989
7392	-19969	5834	2.2257	-0.765268	-1.44735	0.540703	-1.49927	2.30055		7392	-19969	5834	2.18871	-0.84804	-1.32852	0.503711	-1.58204	2.41938		1840	-19969	5858	2.21097	-0.907555	-1.29095	0.525975	-1.64155	2.45695
7393	-19967	5834	2.2576	-0.768533	-1.47629	0.572597	-1.50253	2.27161		7393	-19967	5834	2.19157	-0.789843	-1.38913	0.506565	-1.52384	2.35877		1841	-19967	5858	2.21156	-0.901226	-1.29772	0.526557	-1.63523	2.45018
7394	-19965	5834	2.13162	-1.08936	-1.031	0.446615	-1.82336	2.7169		7394	-19965	5834	2.2056	-0.841672	-1.35157	0.520597	-1.57567	2.39633		1842	-19965	5858	2.19442	-0.889186	-1.29278	0.509425	-1.62319	2.45512
7395	-19963	5834	2.15087	-0.846738	-1.29188	0.465865	-1.58074	2.45602		7395	-19963	5834	2.26568	-0.753543	-1.49862	0.580683	-1.48754	2.24928		1843	-19963	5858	2.19473	-0.889287	-1.293	0.509725	-1.62329	2.4549
7396	-19961	5834	2.16174	-0.758012	-1.3917	0.476739	-1.49201	2.3562		7396	-19961	5834	2.28044	-1.04035	-1.22702	0.595438	-1.77435	2.52088		1844	-19961	5858	2.19307	-0.896981	-1.28361	0.508073	-1.63098	2.46429
7397	-19959	5834	2.23508	-0.734792	-1.48737	0.550084	-1.46879	2.26053		7397	-19959	5834	2.26701	-0.764117	-1.48954	0.582015	-1.49812	2.25835		1845	-19959	5858	2.20226	-0.965731	-1.22398	0.517263	-1.69973	2.52392
7398	-19957	5834	2.15156	-0.801488	-1.33795	0.466559	-1.53549	2.40995		7398	-19957	5834	2.14879	-0.84093	-1.29536	0.463786	-1.57493	2.45254		1846	-19957	5858	2.18604	-0.889181	-1.28436	0.501044	-1.62318	2.46354
7399	-19955	5834	2.2148	-0.700731	-1.50098	0.529797	-1.43473	2.24692		7399	-19955	5834	2.28096	-0.777026	-1.4907	0.595963	-1.51103	2.2572		1847	-19955	5858	2.20631	-0.928664	-1.26529	0.521308	-1.66266	2.48261
7400	-19953	5834	2.20532	-0.742999	-1.4494	0.520315	-1.477	2.2985		7400	-19953	5834	2.16647	-0.910274	-1.24384	0.48147	-1.64427	2.50406		1848	-19953	5858	2.19063	-0.970363	-1.20799	0.505633	-1.70436	2.53991
7401	-19951	5834	2.13114	-0.902717	-1.21597	0.446135	-1.63672	2.53193		7401	-19951	5834	2.14675	-0.830918	-1.30375	0.461753	-1.56492	2.44415		1849	-19951	5858	2.19388	-0.914252	-1.26715	0.508881	-1.64825	2.48075
7402	-19949	5834	2.1864	-0.749213	-1.42443	0.501396	-1.48321	2.32348		7402	-19949	5834	2.16425	-0.84179	-1.31032	0.47925	-1.57579	2.43758		1850	-19949	5858	2.19426	-0.920381	-1.26153	0.509255	-1.65438	2.48637
7403	-19947	5834	2.19621	-0.710056	-1.47344	0.511214	-1.44406	2.27446		7403	-19947	5834	2.16091	-0.825155	-1.32345	0.475905	-1.55916	2.42445		1851	-19947	5858	2.1857	-0.892595	-1.28079	0.500703	-1.6266	2.46711
7404	-19945	5834	2.21547	-0.764937	-1.43814	0.530474	-1.49894	2.30976		7404	-19945	5834	2.17922	-0.832523	-1.33471	0.494217	-1.56652	2.41319		1852	-19945	5858	2.16309	-0.873109	-1.27777	0.478089	-1.60711	2.47013
7405	-19943	5834	2.12918	-0.84936	-1.268	0.444176	-1.58336	2.4799		7405	-19943	5834	2.15599	-0.827646	-1.31585	0.47099	-1.56165	2.43205		1853	-19943	5858	2.23063	-0.414527	-1.80257	0.545627	-1.14853	1.94533
7406	-19941	5834	2.14794	-0.739381	-1.39602	0.462936	-1.47338	2.35188		7406	-19941	5834	2.19096	-0.82555	-1.3532	0.505964	-1.55955	2.3947		1854	-19941	5858	2.23597	-0.967381	-1.25572	0.550967	-1.70138	2.49218
7407	-19939	5834	2.12333	-0.841983	-1.26963	0.438327	-1.57598	2.47828		7407	-19939	5834	2.22503	-0.816036	-1.39591	0.540029	-1.55004	2.35199		1855	-19939	5858	2.15603	-0.887132	-1.25674	0.471028	-1.62113	2.49116
7408	-19937	5834	2.17554	-0.76791	-1.39539	0.490544	-1.50191	2.35251		7408	-19937	5834	2.16301	-1.161	-0.990204	0.478014	-1.895	2.7577		1856	-19937	5858	2.16799	-0.90495	-1.25098	0.48299	-1.63895	2.49692
7409	-19935	5834	2.14521	-0.743623	-1.3891	0.460206	-1.47762	2.3588		7409	-19935	5834	2.16415	-0.829546	-1.32248	0.479146	-1.56355	2.42542		1857	-19935	5858	2.24815	-0.582718	-1.6518	0.563145	-1.31672	2.0961
7410	-19933	5834	2.17937	-0.75942	-1.40739	0.494373	-1.49342	2.34051		7410	-19933	5834	2.1929	-1.12852	-1.0529	0.507901	-1.86252	2.695		1858	-19933	5858	2.17429	-0.959836	-1.20246	0.489286	-1.69384	2.54544
7411	-19931	5834	2.18586	-0.796146	-1.37722	0.50086	-1.53015	2.37068		7411	-19931	5834	2.11859	-0.890231	-1.21626	0.433589	-1.62423	2.53164		1859	-19931	5858	2.15415	-0.942278	-1.19988	0.469149	-1.67628	2.54802
7412	-19929	5834	2.18373	-0.753453	-1.41808	0.49873	-1.48745	2.32982		7412	-19929	5834	2.16709	-0.892686	-1.2625	0.482087	-1.62669	2.4854		1860	-19929	5858	2.15975	-0.912508	-1.2351	0.474748	-1.64651	2.5128
7413	-19927	5834	2.23481	-0.830406	-1.39196	0.549811	-1.56441	2.35594		7413	-19927	5834	2.13565	-0.887717	-1.23603	0.450646	-1.62172	2.51187		1861	-19927	5858	2.17504	-1.02207	-1.14084	0.490044	-1.75607	2.60706
7414	-19925	5834	2.13945	-0.834299	-1.29358	0.454455	-1.5683	2.45432		7414	-19925	5834	2.16554	-1.17121	-0.982687	0.480544	-1.90521	2.76521		1862	-19925	5858	2.1492	-0.916129	-1.22117	0.464204	-1.65013	2.52673
7415	-19923	5834	2.17136	-0.745296	-1.4136	0.486364	-1.4793	2.3343		7415	-19923	5834	2.15762	-0.830971	-1.31473	0.472622	-1.56497	2.43317		1863	-19923	5858	2.16283	-0.93021	-1.22061	0.477834	-1.66421	2.52729
7416	-19921	5834	2.05284	-0.825009	-1.2164	0.367838	-1.55901	2.5315		7416	-19921	5834	2.13955	-0.845868	-1.28169	0.454554	-1.57987	2.46621		1864	-19921	5858	2.17154	-0.959128	-1.20042	0.486541	-1.69313	2.54748
7417	-19919	5834	2.17555	-0.781416	-1.38163	0.490545	-1.51542	2.36627		7417	-19919	5834	2.08892	-0.823595	-1.25369	0.403918	-1.5576	2.49421		1865	-19919	5858	2.14877	-0.911764	-1.22501	0.463767	-1.64576	2.52289
7418	-19917	5834	2.173	-0.82787	-1.33279	0.487999	-1.56187	2.41511		7418	-19917	5834	2.15188	-1.13993	-1.0005	0.466877	-1.87393	2.7474		1866	-19917	5858	2.14032	-0.902557	-1.22605	0.455325	-1.63656	2.52185
7419	-19915	5834	2.10464	-0.872543	-1.2206	0.419644	-1.60654	2.5273		7419	-19915	5834	2.16622	-0.807982	-1.34545	0.481225	-1.54198	2.40245		1867	-19915	5858	2.14131	-0.909185	-1.22018	0.456311	-1.64318	2.52772
7420	-19913	5834	2.1385	-0.757714	-1.36877	0.453499	-1.49171	2.37913		7420	-19913	5834	2.22286	-1.10298	-1.10736	0.537856	-1.83698	2.64054		1868	-19913	5858	2.16035	-0.975061	-1.17335	0.47535	-1.70906	2.57455
7421	-19911	5834	2.14767	-0.749375	-1.38573	0.462674	-1.48338	2.36217		7421	-19911	5834	2.1775	-0.818035	-1.34674	0.4925	-1.55204	2.40116		1869	-19911	5858	2.22223	-0.971524	-1.23828	0.537232	-1.70552	2.50962
7422	-19909	5834	2.14087	-0.766877	-1.36172	0.455873	-1.50088	2.38618		7422	-19909	5834	2.17925	-1.13511	-1.03283	0.494246	-1.86911	2.71507		1870	-19909	5858	2.15406	-0.995304	-1.14675	0.469063	-1.7293	2.60115
7423	-19907	5834	2.15894	-0.819237	-1.32742	0.473939	-1.55324	2.42048		7423	-19907	5834	2.14066	-1.1213	-1.00778	0.455664	-1.8553	2.74012		1871	-19907	5858	2.16408	-0.94457	-1.20735	0.479083	-1.67857	2.54055
7424	-19905	5834	2.12668	-0.745731	-1.36874	0.44168	-1.47973	2.37916		7424	-19905	5834	2.23327	-1.04331	-1.178	0.548274	-1.77731	2.56989		1872	-19905	5858	2.15064	-0.972313	-1.16657	0.465641	-1.70631	2.58133
7425	-19903	5834	2.05229	-0.874308	-1.16666	0.367294	-1.60831	2.58124		7425	-19903	5834	2.14299	-1.19864	-0.932819	0.457995	-1.93264	2.81508		1873	-19903	5858	2.15656	-0.963749	-1.18076	0.471557	-1.69775	2.56714
7426	-19901	5834	2.19322	-1.13387	-1.04738	0.508225	-1.86787	2.70052		7426	-19901	5834	2.19103	-1.10492	-1.07385	0.506031	-1.83892	2.67405		1874	-19901	5858	2.16011	-1.02483	-1.12338	0.475113	-1.75883	2.62452
7427	-19899	5834	2.14217	-0.809403	-1.32075	0.457167	-1.5434	2.42715		7427	-19899	5834	2.11038	-1.10588	-0.992983	0.425384	-1.83988	2.75492		1875	-19899	5858	2.15207	-0.978731	-1.16137	0.46707	-1.71273	2.58653
7428	-19897	5834	2.16903	-0.769465	-1.38709	0.484028	-1.50346	2.36081		7428	-19897	5834	2.16538	-1.16223	-0.991919	0.480376	-1.89623	2.75598		1876	-19897	5858	2.13577	-0.953081	-1.17107	0.450768	-1.68708	2.57683
7429	-19895	5834	2.15404	-0.834323	-1.30743	0.469044	-1.56832	2.44047		7429	-19895	5834	2.15562	-1.18302	-0.961203	0.470617	-1.91702	2.7867		1877	-19895	5858	2.14646	-1.02433	-1.11041	0.461457	-1.75833	2.63749
7430	-19893	5834	2.12446	-0.791545	-1.32056	0.439456	-1.52554	2.42734		7430	-19893	5834	2.1525	-1.16468	-0.976399	0.467504	-1.89868	2.7715		1878	-19893	5858	2.20253	-0.977462	-1.2128	0.517529	-1.71146	2.5351
7431	-19891	5834	2.15066	-0.795185	-1.34356	0.465661	-1.52919	2.40434		7431	-19891	5834	2.13726	-1.14661	-0.979184	0.452264	-1.88061	2.76872		1879	-19891	5858	2.12932	-0.969263	-1.14832	0.444315	-1.70326	2.59958
7432	-19889	5834	2.07771	-0.926344	-1.13998	0.392708	-1.66034	2.60792		7432	-19889	5834	2.10461	-0.954792	-1.13794	0.419606	-1.68879	2.60996		1880	-19889	5858	2.13597	-0.984209	-1.14001	0.450972	-1.71821	2.60789
7433	-19887	5834	2.09736	-0.908015	-1.17797	0.412357	-1.64202	2.56993		7433	-19887	5834	2.11945	-0.898407	-1.2093	0.434446	-1.63241	2.5386		1881	-19887	5858	2.13484	-0.961113	-1.16197	0.449839	-1.69511	2.58593
7434	-19885	5834	2.17946	-0.82987	-1.33743	0.494457	-1.56387	2.41046		7434	-19885	5834	2.09917	-0.916919	-1.17046	0.414165	-1.65092	2.57744		1882	-19885	5858	2.11854	-0.915497	-1.19152	0.433541	-1.6495	2.55638
7435	-19883	5834	2.09854	-0.989452	-1.09728	0.413541	-1.72345	2.65062		7435	-19883	5834	2.12071	-0.926892	-1.18244	0.435712	-1.66089	2.56546		1883	-19883	5858	2.1348	-0.957524	-1.16556	0.449804	-1.69152	2.58234
7436	-19881	5834	2.10777	-0.784002	-1.31157	0.422768	-1.518	2.43633		7436	-19881	5834	2.133	-1.17386	-0.947868	0.448003	-1.90786	2.80003		1884	-19881	5858	2.13373	-1.02075	-1.10119	0.448734	-1.75475	2.64671
7437	-19879	5834	2.19117	-1.04204	-1.1371	0.50617	-1.77604	2.6108		7437	-19879	5834	2.14689	-1.15496	-0.980367	0.461887	-1.88896	2.76753		1885	-19879	5858	2.13088	-0.949862	-1.16929	0.445878	-1.68386	2.57861
7438	-19877	5834	2.15796	-0.844477	-1.30125	0.472957	-1.57848	2.44665		7438	-19877	5834	2.17007	-1.20474	-0.953991	0.485066	-1.93874	2.79391		1886	-19877	5858	2.13704	-0.974306	-1.15095	0.452039	-1.70831	2.59695
7439	-19875	5834	2.15327	-0.850777	-1.28989	0.468271	-1.58478	2.45801		7439	-19875	5834	2.16528	-1.143	-1.01093	0.480277	-1.877	2.73697		1887	-19875	5858	2.1376	-0.99869	-1.12719	0.452602	-1.73269	2.62071
7440	-19873	5834	1.97179	-1.23813	-0.72336	0.286791	-1.97213	3.02454		7440	-19873	5834	2.12152	-0.908023	-1.20179	0.436521	-1.64202	2.54611		1888	-19873	5858	2.14112	-0.998826	-1.13057	0.456121	-1.73283	2.61733
7441	-19871	5834	2.07704	-0.90638	-1.15906	0.39204	-1.64038	2.58884		7441	-19871	5834	2.18201	-1.20427	-0.966309	0.497007	-1.93827	2.78159		1889	-19871	5858	2.13036	-0.992212	-1.12649	0.445362	-1.72621	2.62141
7442	-19869	5834	2.18743	-1.09943	-1.07584	0.502434	-1.83343	2.67205		7442	-19869	5834	2.16437	-1.16793	-0.985158	0.479365	-1.90193	2.76274		1890	-19869	5858	2.12926	-0.962667	-1.15485	0.444263	-1.69667	2.59305
7443	-19867	5834	2.13355	-1.10336	-1.01861	0.448548	-1.83736	2.72929		7443	-19867	5834	2.13988	-1.14841	-0.980229	0.454876	-1.88241	2.76767		1891	-19867	5858	2.16119	-1.30613	-0.843538	0.476188	-2.04013	2.90436
7444	-19865	5834	2.07204	-0.873457	-1.18707	0.38704	-1.60746	2.56083		7444	-19865	5834	2.13516	-1.16859	-0.955434	0.450163	-1.90259	2.79247		1892	-19865	5858	2.13784	-0.983489	-1.14246	0.452841	-1.71749	2.60544
7445	-19863	5834	2.16684	-0.823311	-1.33101	0.481842	-1.55731	2.41689		7445	-19863	5834	2.22337	-1.14572	-1.06534	0.538373	-1.87972	2.68256		1893	-19863	5858	2.13471	-1.02268	-1.10018	0.449709	-1.75668	2.64771
7446	-19861	5834	2.04575	-0.896847	-1.13747	0.360753	-1.63085	2.61043		7446	-19861	5834	2.22684	-1.13975	-1.07468	0.541842	-1.87375	2.67322		1894	-19861	5858	2.13617	-0.992379	-1.13212	0.451171	-1.72638	2.61578
7447	-19859	5834	2.14489	-0.806611	-1.32582	0.45989	-1.54061	2.42208		7447	-19859	5834	2.18155	-1.18147	-0.988717	0.496549	-1.91547	2.75918		1895	-19859	5858	2.16066	-1.04642	-1.10242	0.475655	-1.78042	2.64548
7448	-19857	5834	2.17267	-0.882931	-1.27729	0.48767	-1.61693	2.47061		7448	-19857	5834	2.13238	-1.14395	-0.977132	0.44738	-1.87795	2.77077		1896	-19857	5858	2.19652	-0.995394	-1.18894	0.511516	-1.72939	2.55896
7449	-19855	5834	2.1814	-0.830681	-1.33811	0.4964	-1.56468	2.40979		7449	-19855	5834	2.15827	-1.20003	-0.946684	0.473266	-1.93403	2.80122		1897	-19855	5858	2.14649	-1.06021	-1.0747	0.461494	-1.79421	2.6732
7450	-19853	5834	2.06631	-0.873224	-1.1817	0.38131	-1.60722	2.5662		7450	-19853	5834	2.14789	-1.12952	-1.00687	0.462887	-1.86352	2.74103		1898	-19853	5858	2.16177	-1.05059	-1.09916	0.476766	-1.78459	2.64874
7451	-19851	5834	2.1335	-1.17085	-0.951494	0.448496	-1.90485	2.79641		7451	-19851	5834	2.14628	-1.23666	-0.898102	0.461283	-1.97066	2.8498		1899	-19851	5858	2.14604	-1.00954	-1.12479	0.461044	-1.74354	2.62311
7452	-19849	5834	2.14436	-0.817152	-1.31471	0.459356	-1.55115	2.43319		7452	-19849	5834	2.18325	-1.15799	-1.01371	0.498254	-1.89199	2.73419		1900	-19849	5858	2.15805	-0.971654	-1.17468	0.473047	-1.70565	2.57322
7453	-19847	5834	2.18668	-0.811851	-1.3621	0.501684	-1.54585	2.3858		7453	-19847	5834	2.23345	-1.14418	-1.07679	0.548452	-1.87818	2.67111		1901	-19847	5858	2.14881	-0.967998	-1.16912	0.463811	-1.702	2.57878
7454	-19845	5834	2.16716	-0.850555	-1.30379	0.482158	-1.58455	2.44411		7454	-19845	5834	2.14189	-0.937298	-1.1928	0.456893	-1.6713	2.5551		1902	-19845	5858	2.15201	-0.999927	-1.14044	0.467013	-1.73393	2.60746
7455	-19843	5834	2.13936	-1.13413	-0.99384	0.454361	-1.86813	2.75406		7455	-19843	5834	2.2488	-1.13273	-1.10369	0.5638	-1.86673	2.64421		1903	-19843	5858	2.18255	-1.01978	-1.15081	0.497546	-1.75378	2.59709
7456	-19841	5834	2.20072	-0.899281	-1.28882	0.515721	-1.63328	2.45908		7456	-19841	5834	2.14502	-1.18999	-0.943446	0.460021	-1.92399	2.80445		1904	-19841	5858	2.16469	-1.011	-1.14184	0.479693	-1.745	2.60606
7457	-19839	5834	2.2131	-1.10338	-1.09758	0.528103	-1.83738	2.65032		7457	-19839	5834	2.15777	-1.2011	-0.945257	0.472772	-1.9351	2.80264		1905	-19839	5858	2.15087	-0.937582	-1.20142	0.465869	-1.67158	2.54648
7458	-19837	5834	2.2155	-1.14284	-1.06079	0.530499	-1.87684	2.6871		7458	-19837	5834	2.24168	-1.09995	-1.12927	0.556677	-1.83395	2.61863		1906	-19837	5858	2.15746	-1.03265	-1.11307	0.472462	-1.76665	2.63483
7459	-19835	5834	2.20099	-0.930451	-1.25798	0.515995	-1.66445	2.48992		7459	-19835	5834	2.22052	-1.11229	-1.09589	0.535521	-1.84629	2.65201		1907	-19835	5858	2.15265	-1.02439	-1.11659	0.467649	-1.75839	2.63131
7460	-19833	5834	2.15427	-1.22636	-0.916689	0.469266	-1.96036	2.83121		7460	-19833	5834	2.17167	-1.19322	-0.96693	0.486668	-1.92722	2.78097		1908	-19833	5858	2.15027	-0.992156	-1.14627	0.465267	-1.72616	2.60163
7461	-19831	5834	2.14785	-0.953821	-1.18243	0.462855	-1.68782	2.56547		7461	-19831	5834	2.17256	-1.18205	-0.978963	0.487558	-1.91605	2.76894		1909	-19831	5858	2.15386	-0.94896	-1.19314	0.468862	-1.68296	2.55476
7462	-19829	5834	2.1706	-0.844713	-1.31318	0.485604	-1.57871	2.43472		7462	-19829	5834	2.24704	-1.14015	-1.09433	0.562041	-1.87415	2.65357		1910	-19829	5858	2.14418	-0.957553	-1.17493	0.459179	-1.69155	2.57297
7463	-19827	5834	2.19398	-0.852514	-1.3287	0.508982	-1.58651	2.4192		7463	-19827	5834	2.14185	-1.1672	-0.96309	0.456847	-1.9012	2.78481		1911	-19827	5858	2.1486	-0.944549	-1.1923	0.463599	-1.67855	2.5556
7464	-19825	5834	2.21614	-0.900661	-1.30282	0.531139	-1.63466	2.44508		7464	-19825	5834	2.18806	-1.19343	-0.982934	0.50306	-1.92743	2.76497		1912	-19825	5858	2.16714	-0.96768	-1.18769	0.482143	-1.70168	2.56021
7465	-19823	5834	2.18759	-1.39715	-0.779267	0.502587	-2.13115	2.96863		7465	-19823	5834	2.18608	-1.19205	-0.982329	0.501082	-1.92605	2.76557		1913	-19823	5858	2.16372	-0.987906	-1.1641	0.478716	-1.72191	2.5838
7466	-19821	5834	2.17578	-1.40089	-0.763667	0.490779	-2.13489	2.98423		7466	-19821	5834	2.20647	-1.06544	-1.12885	0.521466	-1.79944	2.61905		1914	-19821	5858	2.1652	-0.966739	-1.18684	0.480201	-1.70074	2.56106
7467	-19819	5834	2.16147	-1.16612	-0.984095	0.47647	-1.90012	2.76381		7467	-19819	5834	2.19139	-1.19286	-0.986754	0.506388	-1.92686	2.76115		1915	-19819	5858	2.17466	-0.97187	-1.19097	0.489655	-1.70587	2.55693
7468	-19817	5834	2.17603	-1.2529	-0.911402	0.491025	-1.9869	2.8365		7468	-19817	5834	2.14664	-1.179	-0.956093	0.461642	-1.913	2.79181		1916	-19817	5858	2.16928	-0.997308	-1.16021	0.484276	-1.73131	2.58769
7469	-19815	5834	2.15854	-1.17047	-0.976701	0.473539	-1.90447	2.7712		7469	-19815	5834	2.15261	-1.14135	-0.999526	0.467608	-1.87535	2.74837		1917	-19815	5858	2.16419	-0.989813	-1.16261	0.479193	-1.72381	2.58529
7470	-19813	5834	2.24445	-1.15157	-1.08064	0.55945	-1.88557	2.66726		7470	-19813	5834	2.20838	-1.12619	-1.07045	0.523385	-1.86019	2.67745		1918	-19813	5858	2.17811	-1.00987	-1.15645	0.493107	-1.74387	2.59145
7471	-19811	5834	2.15362	-1.18742	-0.954747	0.468617	-1.92142	2.79315		7471	-19811	5834	2.23821	-1.13291	-1.09282	0.55321	-1.86691	2.65508		1919	-19811	5858	2.15123	-0.937507	-1.20198	0.46623	-1.67151	2.54592
7472	-19809	5834	2.20711	-1.15327	-1.04165	0.522113	-1.88727	2.70625		7472	-19809	5834	2.19115	-1.09398	-1.0857	0.506152	-1.82798	2.6622		1920	-19809	5858	2.15999	-0.96915	-1.17911	0.474991	-1.70315	2.56879
7473	-19807	5834	2.22194	-1.16639	-1.04347	0.536935	-1.90039	2.70443		7473	-19807	5834	2.1576	-1.21106	-0.935069	0.472599	-1.94506	2.81283		1921	-19807	5858	2.17582	-1.00183	-1.16213	0.490818	-1.73583	2.58577
7474	-19805	5834	2.13981	-1.15491	-0.973434	0.454807	-1.88891	2.77447		7474	-19805	5834	2.16448	-1.12445	-1.02856	0.479483	-1.85845	2.71934		1922	-19805	5858	2.1643	-1.23834	-0.914691	0.479297	-1.97234	2.83321
7475	-19803	5834	2.21106	-1.16231	-1.03652	0.526062	-1.89631	2.71138		7475	-19803	5834	2.18056	-1.19073	-0.978235	0.495559	-1.92473	2.76966		1923	-19803	5858	2.15194	-0.922698	-1.21746	0.466938	-1.6567	2.53044
7476	-19801	5834	2.20886	-0.884843	-1.31148	0.523864	-1.61884	2.43642		7476	-19801	5834	2.19013	-1.21073	-0.967767	0.505133	-1.94473	2.78013		1924	-19801	5858	2.16718	-1.00635	-1.14895	0.482178	-1.74035	2.59895
7477	-19799	5834	2.12024	-0.954443	-1.15395	0.435244	-1.68844	2.59395		7477	-19799	5834	2.17009	-1.18299	-0.975659	0.485087	-1.91699	2.77224		1925	-19799	5858	2.16046	-0.915229	-1.2333	0.475456	-1.64923	2.5146
7478	-19797	5834	2.24671	-1.19339	-1.04107	0.561713	-1.92739	2.70683		7478	-19797	5834	2.17572	-1.19599	-0.968169	0.490722	-1.92999	2.77973		1926	-19797	5858	2.14961	-0.905644	-1.2321	0.464608	-1.63964	2.5158
7479	-19795	5834	2.21597	-0.887154	-1.31638	0.530965	-1.62115	2.43152		7479	-19795	5834	2.16882	-1.17332	-0.984023	0.483817	-1.90732	2.76388		1927	-19795	5858	2.14977	-0.987091	-1.15112	0.46477	-1.72109	2.59678
7480	-19793	5834	2.17324	-0.982585	-1.17903	0.488236	-1.71659	2.56887		7480	-19793	5834	2.18947	-1.20011	-0.977807	0.504473	-1.93411	2.77009		1928	-19793	5858	2.17288	-0.975471	-1.18573	0.487881	-1.70947	2.56217
7481	-19791	5834	2.15209	-1.21485	-0.92572	0.467086	-1.94885	2.82218		7481	-19791	5834	2.19036	-1.17713	-1.00163	0.505356	-1.91113	2.74627		1929	-19791	5858	2.15646	-0.930237	-1.21418	0.47146	-1.66424	2.53372
7482	-19789	5834	2.24594	-1.13749	-1.09611	0.560943	-1.87149	2.65179		7482	-19789	5834	2.18612	-1.17448	-1.00004	0.501118	-1.90848	2.74787		1930	-19789	5858	2.16615	-0.988533	-1.1659	0.481153	-1.72253	2.582
7483	-19787	5834	2.21232	-1.15205	-1.04799	0.527322	-1.88605	2.69991		7483	-19787	5834	2.19131	-1.18581	-0.994006	0.506312	-1.91981	2.75389		1931	-19787	5858	2.17199	-0.982949	-1.17725	0.486989	-1.71695	2.57065
7484	-19785	5834	2.24539	-1.17054	-1.06277	0.560391	-1.90454	2.68513		7484	-19785	5834	2.23195	-1.08143	-1.13818	0.546954	-1.81543	2.60972		1932	-19785	5858	2.16223	-0.954589	-1.19588	0.47723	-1.68859	2.55202
7485	-19783	5834	2.22425	-1.17671	-1.0355	0.539254	-1.91071	2.7124		7485	-19783	5834	2.22769	-1.24326	-0.972812	0.542694	-1.97726	2.77509		1933	-19783	5858	2.14633	-0.959979	-1.17464	0.461325	-1.69398	2.57326
7486	-19781	5834	2.23969	-1.15372	-1.07389	0.554691	-1.88772	2.67401		7486	-19781	5834	2.21758	-1.20335	-1.0027	0.532583	-1.93735	2.7452		1934	-19781	5858	2.16169	-0.996027	-1.15394	0.476695	-1.73003	2.59396
7487	-19779	5834	2.24541	-1.13815	-1.09496	0.560414	-1.87215	2.65294		7487	-19779	5834	2.21324	-1.211	-0.990629	0.528244	-1.945	2.75727		1935	-19779	5858	2.16341	-1.00234	-1.14921	0.478409	-1.73634	2.59869
7488	-19777	5834	2.22219	-1.23991	-0.970118	0.537192	-1.97391	2.77778		7488	-19777	5834	2.16084	-1.16603	-0.983171	0.475839	-1.90003	2.76473		1936	-19777	5858	2.1697	-1.02503	-1.13285	0.484702	-1.75903	2.61505
7489	-19775	5834	2.17476	-1.21235	-0.951015	0.489758	-1.94635	2.79689		7489	-19775	5834	2.18201	-1.22392	-0.946487	0.497006	-1.95792	2.80141		1937	-19775	5858	2.15731	-0.989255	-1.15636	0.472305	-1.72325	2.59154
7490	-19773	5834	2.22835	-1.20361	-1.01246	0.543353	-1.93761	2.73544		7490	-19773	5834	2.1919	-1.19027	-0.990125	0.506904	-1.92427	2.75778		1938	-19773	5858	2.1613	-1.00339	-1.14605	0.476302	-1.73739	2.60185
7491	-19771	5834	2.23979	-1.21603	-1.01153	0.554788	-1.95003	2.73637		7491	-19771	5834	2.26481	-1.10771	-1.14476	0.579811	-1.84171	2.60314		1939	-19771	5858	2.1717	-1.02094	-1.13895	0.4867	-1.75494	2.60895
7492	-19769	5834	2.23775	-0.948824	-1.27652	0.552751	-1.68282	2.47138		7492	-19769	5834	2.23516	-1.17242	-1.0506	0.550156	-1.90642	2.6973		1940	-19769	5858	2.16312	-0.982271	-1.16926	0.478122	-1.71627	2.57864
7493	-19767	5834	2.23426	-1.15703	-1.06503	0.549259	-1.89103	2.68287		7493	-19767	5834	2.20074	-1.15409	-1.03517	0.515738	-1.88809	2.71273		1941	-19767	5858	2.14707	-0.914749	-1.22053	0.462067	-1.64875	2.52738
7494	-19765	5834	2.23358	-1.18147	-1.03991	0.548581	-1.91547	2.70799		7494	-19765	5834	2.20002	-1.18801	-1.0005	0.515023	-1.92201	2.7474		1942	-19765	5858	2.16019	-0.972322	-1.17611	0.475194	-1.70632	2.57179
7495	-19763	5834	2.24214	-1.15736	-1.07237	0.557141	-1.89136	2.67553		7495	-19763	5834	2.17801	-1.19864	-0.967812	0.493005	-1.93264	2.78009		1943	-19763	5858	2.16741	-1.0147	-1.14097	0.482414	-1.7487	2.60693
7496	-19761	5834	2.15425	-1.24227	-0.900721	0.469248	-1.97627	2.84718		7496	-19761	5834	2.1554	-1.21697	-0.926873	0.470403	-1.95097	2.82103		1944	-19761	5858	2.17359	-1.01546	-1.14633	0.488588	-1.74946	2.60157
7497	-19759	5834	2.24394	-1.21151	-1.02003	0.558941	-1.94551	2.72787		7497	-19759	5834	2.20902	-1.2484	-0.94906	0.524018	-1.9824	2.79884		1945	-19759	5858	2.14714	-1.0076	-1.1279	0.462142	-1.7416	2.62
7498	-19757	5834	2.23236	-1.19555	-1.02467	0.547359	-1.92955	2.72323		7498	-19757	5834	2.18211	-1.20504	-0.965511	0.497113	-1.93904	2.78239		1946	-19757	5858	2.14326	-1.04989	-1.08191	0.458256	-1.78389	2.66599
7499	-19755	5834	2.15269	-1.22538	-0.915853	0.467689	-1.95938	2.83205		7499	-19755	5834	2.15278	-1.19899	-0.942359	0.467784	-1.93299	2.80554		1947	-19755	5858	2.14238	-0.991658	-1.1391	0.457378	-1.72566	2.6088
7500	-19753	5834	2.20106	-1.49682	-0.692902	0.516056	-2.23081	3.055		7500	-19753	5834	2.24483	-1.117	-1.11545	0.559833	-1.851	2.63245		1948	-19753	5858	2.15236	-0.985968	-1.15473	0.467364	-1.71997	2.59317
7501	-19751	5834	2.23479	-1.19916	-1.02362	0.549794	-1.93316	2.72428		7501	-19751	5834	0	0	0	0	0	0		1949	-19751	5858	2.12565	-0.964376	-1.14964	0.440646	-1.69838	2.59826
7502	-19749	5834	2.24994	-1.24265	-0.995009	0.564937	-1.97665	2.75289		7502	-19749	5834	2.17815	-1.20553	-0.961095	0.493149	-1.93953	2.78681		1950	-19749	5858	2.15545	-1.01907	-1.12477	0.470449	-1.75307	2.62313
7503	-19747	5834	2.24393	-1.19632	-1.03542	0.558927	-1.93032	2.71248		7503	-19747	5834	2.24511	-1.13357	-1.09935	0.560111	-1.86757	2.64855		1951	-19747	5858	2.1479	-0.981374	-1.1549	0.462901	-1.71537	2.593
7504	-19745	5834	2.17952	-1.42655	-0.74159	0.494521	-2.16055	3.00631		7504	-19745	5834	2.18132	-1.20936	-0.960416	0.496315	-1.94336	2.78748		1952	-19745	5858	2.1434	-1.08447	-1.04741	0.458402	-1.81847	2.70049
7505	-19743	5834	2.24025	-1.26471	-0.963538	0.555255	-1.99871	2.78436		7505	-19743	5834	2.14886	-1.23534	-0.902014	0.463859	-1.96934	2.84589		1953	-19743	5858	2.15327	-1.00865	-1.13299	0.46827	-1.74265	2.61491
7506	-19741	5834	2.17134	-1.2586	-0.901474	0.486339	-1.9926	2.84643		7506	-19741	5834	2.14976	-1.21363	-0.924534	0.464763	-1.94763	2.82337		1954	-19741	5858	2.13225	-1.02145	-1.09933	0.447254	-1.75545	2.64857
7507	-19739	5834	2.23499	-1.1888	-1.03401	0.549994	-1.9228	2.71388		7507	-19739	5834	2.17762	-1.21195	-0.954339	0.492623	-1.94595	2.79356		1955	-19739	5858	2.13952	-1.00638	-1.12166	0.454525	-1.74038	2.62624
7508	-19737	5834	2.2524	-1.26911	-0.971036	0.567398	-2.00311	2.77686		7508	-19737	5834	2.19707	-1.23926	-0.946428	0.51207	-1.97326	2.80147		1956	-19737	5858	2.14374	-0.984233	-1.14788	0.458741	-1.71823	2.60002
7509	-19735	5834	2.14631	-1.26189	-0.872946	0.461314	-1.99589	2.87495		7509	-19735	5834	2.19988	-1.18369	-1.00465	0.514883	-1.91769	2.74325		1957	-19735	5858	2.13914	-0.979463	-1.14797	0.454136	-1.71346	2.59993
7510	-19733	5834	2.2361	-1.2269	-0.997208	0.551105	-1.9609	2.75069		7510	-19733	5834	2.20718	-1.16697	-1.02795	0.522185	-1.90097	2.71995		1958	-19733	5858	2.18699	-1.31733	-0.858244	0.501992	-2.05133	2.88966
7511	-19731	5834	2.16002	-1.21861	-0.929422	0.47502	-1.95261	2.81848		7511	-19731	5834	2.18529	-1.29878	-0.875083	0.50029	-2.03278	2.87282		1959	-19731	5858	2.14116	-1.00132	-1.12835	0.456165	-1.73532	2.61955
7512	-19729	5834	2.16813	-1.27246	-0.884511	0.483129	-2.00646	2.86339		7512	-19729	5834	2.2525	-1.15617	-1.08384	0.5675	-1.89017	2.66406		1960	-19729	5858	2.13862	-0.999052	-1.12799	0.453616	-1.73305	2.61991
7513	-19727	5834	2.1545	-1.31838	-0.824779	0.469499	-2.05238	2.92312		7513	-19727	5834	2.25649	-1.12954	-1.11478	0.571488	-1.86354	2.63312		1961	-19727	5858	2.1532	-1.23899	-0.903235	0.468201	-1.97298	2.84466
7514	-19725	5834	2.17936	-0.960037	-1.20703	0.494357	-1.69404	2.54087		7514	-19725	5834	2.18535	-1.2098	-0.96433	0.500351	-1.9438	2.78357		1962	-19725	5858	2.13238	-1.0274	-1.09371	0.447375	-1.7614	2.65419
7515	-19723	5834	2.20372	-1.18667	-1.00502	0.518717	-1.92067	2.74288		7515	-19723	5834	2.14924	-1.24757	-0.890444	0.464237	-1.98157	2.85746		1963	-19723	5858	2.14631	-1.02576	-1.10903	0.461314	-1.75976	2.63887
7516	-19721	5834	2.15903	-1.47789	-0.670016	0.474028	-2.21189	3.07788		7516	-19721	5834	2.24749	-1.15708	-1.0782	0.562494	-1.89108	2.6697		1964	-19721	5858	2.13496	-1.00283	-1.12079	0.449959	-1.73683	2.62711
7517	-19719	5834	2.21253	-1.22187	-0.978807	0.527527	-1.95587	2.76909		7517	-19719	5834	2.24327	-1.23085	-1.00031	0.558266	-1.96485	2.74759		1965	-19719	5858	2.12044	-1.04715	-1.06191	0.435444	-1.78115	2.68599
7518	-19717	5834	2.19636	-1.27946	-0.905739	0.511357	-2.01346	2.84216		7518	-19717	5834	2.15203	-1.26451	-0.876071	0.467028	-1.99851	2.87183		1966	-19717	5858	2.12798	-1.06463	-1.05195	0.442979	-1.79863	2.69595
7519	-19715	5834	2.22667	-1.22464	-0.990071	0.541665	-1.95864	2.75783		7519	-19715	5834	2.19317	-1.19821	-0.983623	0.508173	-1.93221	2.76428		1967	-19715	5858	2.11944	-1.05485	-1.0533	0.434445	-1.78885	2.6946
7520	-19713	5834	2.17674	-1.24666	-0.918194	0.491745	-1.98066	2.82971		7520	-19713	5834	2.13638	-1.23265	-0.892443	0.45138	-1.96665	2.85546		1968	-19713	5858	2.1251	-1.03925	-1.07437	0.440102	-1.77325	2.67353
7521	-19711	5834	2.1842	-1.43868	-0.734366	0.499196	-2.17268	3.01353		7521	-19711	5834	2.16246	-1.23202	-0.919134	0.47746	-1.96602	2.82877		1969	-19711	5858	2.12316	-1.10438	-1.00752	0.438163	-1.83838	2.74038
7522	-19709	5834	2.13976	-1.31363	-0.815224	0.454755	-2.04763	2.93268		7522	-19709	5834	2.16353	-1.26459	-0.887598	0.478528	-1.99859	2.8603		1970	-19709	5858	2.13612	-0.989513	-1.13517	0.451122	-1.72351	2.61273
7523	-19707	5834	2.1093	-1.03618	-1.0619	0.424297	-1.77018	2.686		7523	-19707	5834	2.19052	-1.15329	-1.02493	0.505522	-1.88729	2.72297		1971	-19707	5858	2.15001	-1.25517	-0.883998	0.465008	-1.98917	2.8639
7524	-19705	5834	0	0	0	0	0	0		7524	-19705	5834	2.14044	-1.23838	-0.890915	0.455439	-1.97238	2.85698		1972	-19705	5858	2.11841	-1.02139	-1.08568	0.433413	-1.75539	2.66222
7525	-19703	5834	2.17816	-1.3515	-0.815673	0.493159	-2.0855	2.93223		7525	-19703	5834	2.18174	-1.25288	-0.917883	0.496743	-1.98688	2.83002		1973	-19703	5858	2.14621	-1.08269	-1.05196	0.461207	-1.81669	2.69594
7526	-19701	5834	2.2003	-1.2576	-0.931206	0.515304	-1.9916	2.81669		7526	-19701	5834	2.15527	-1.23276	-0.911157	0.470274	-1.96676	2.83674		1974	-19701	5858	2.13266	-1.27778	-0.843977	0.44766	-2.01178	2.90392
7527	-19699	5834	2.20232	-1.20859	-0.981966	0.51732	-1.94259	2.76593		7527	-19699	5834	2.15394	-1.22972	-0.913098	0.468939	-1.96372	2.8348		1975	-19699	5858	2.14022	-1.0459	-1.08295	0.455219	-1.7799	2.66495
7528	-19697	5834	2.21655	-1.2537	-0.950895	0.531552	-1.9877	2.797		7528	-19697	5834	2.11119	-1.22776	-0.872228	0.42619	-1.96176	2.87567		1976	-19697	5858	2.12161	-1.04672	-1.06351	0.43661	-1.78072	2.68439
7529	-19695	5834	2.2228	-1.22163	-0.989207	0.5378	-1.95563	2.75869		7529	-19695	5834	2.23817	-1.16308	-1.06343	0.553174	-1.89708	2.68447		1977	-19695	5858	2.12448	-1.04103	-1.07202	0.439477	-1.77503	2.67588
7530	-19693	5834	2.20943	-1.21797	-0.979718	0.524434	-1.95197	2.76818		7530	-19693	5834	2.16521	-1.24187	-0.912315	0.480206	-1.97587	2.83559		1978	-19693	5858	2.11965	-1.02483	-1.08364	0.434651	-1.75883	2.66426
7531	-19691	5834	2.16671	-1.4965	-0.659284	0.481707	-2.2305	3.08862		7531	-19691	5834	2.19686	-1.12578	-1.05919	0.51186	-1.85978	2.68871		1979	-19691	5858	2.12136	-1.02185	-1.08813	0.436358	-1.75585	2.65977
7532	-19689	5834	2.21449	-1.21333	-0.989462	0.529488	-1.94733	2.75844		7532	-19689	5834	2.15021	-1.21427	-0.925054	0.465206	-1.94827	2.82285		1980	-19689	5858	2.12596	-1.06144	-1.05315	0.440956	-1.79544	2.69475
7533	-19687	5834	2.1227	-1.19667	-0.91508	0.437696	-1.93067	2.83282		7533	-19687	5834	2.12606	-1.2278	-0.887296	0.441064	-1.9618	2.8606		1981	-19687	5858	2.1154	-0.996371	-1.10761	0.430401	-1.73037	2.64029
7534	-19685	5834	2.12026	-1.27902	-0.830442	0.435257	-2.01302	2.91746		7534	-19685	5834	2.13957	-1.20043	-0.928118	0.454571	-1.93443	2.81978		1982	-19685	5858	2.12151	-1.10684	-1.00343	0.436507	-1.84084	2.74447
7535	-19683	5834	2.1541	-1.17862	-0.963955	0.4691	-1.91262	2.78395		7535	-19683	5834	2.17964	-1.1619	-1.00583	0.494644	-1.8959	2.74207		1983	-19683	5858	2.09462	-1.01601	-1.06757	0.409621	-1.75001	2.68033
7536	-19681	5834	2.20115	-1.24209	-0.947273	0.516151	-1.97609	2.80063		7536	-19681	5834	2.23793	-1.21136	-1.01485	0.552928	-1.94536	2.73305		1984	-19681	5858	2.10612	-0.998421	-1.0965	0.421117	-1.73242	2.6514
7537	-19679	5834	2.1953	-1.22537	-0.958124	0.510296	-1.95937	2.78978		7537	-19679	5834	2.12739	-1.2331	-0.883208	0.442391	-1.9671	2.86469		1985	-19679	5858	2.12331	-1.02856	-1.08352	0.438314	-1.76256	2.66438
7538	-19677	5834	2.2008	-1.27259	-0.916374	0.515797	-2.00659	2.83153		7538	-19677	5834	2.16797	-1.20581	-0.950993	0.482965	-1.93981	2.79691		1986	-19677	5858	2.11522	-1.02981	-1.0742	0.430224	-1.76381	2.6737
7539	-19675	5834	2.20636	-1.2078	-0.986619	0.521362	-1.9418	2.76128		7539	-19675	5834	2.16953	-1.1886	-0.968991	0.484529	-1.9226	2.77891		1987	-19675	5858	2.12341	-1.04415	-1.06815	0.438408	-1.77815	2.67975
7540	-19673	5834	2.21734	-1.22317	-0.982181	0.532336	-1.95717	2.76572		7540	-19673	5834	2.20967	-1.21402	-0.983728	0.524668	-1.94802	2.76417		1988	-19673	5858	2.11422	-1.06304	-1.03997	0.429225	-1.79704	2.70793
7541	-19671	5834	2.16491	-0.961206	-1.19168	0.479907	-1.69521	2.55622		7541	-19671	5834	2.12808	-1.23407	-0.883099	0.443083	-1.96807	2.8648		1989	-19671	5858	2.10528	-1.01421	-1.07991	0.420278	-1.74821	2.66799
7542	-19669	5834	2.22431	-1.15998	-1.05259	0.53931	-1.89398	2.69531		7542	-19669	5834	2.21537	-1.14989	-1.05352	0.530369	-1.88389	2.69438		1990	-19669	5858	2.11991	-1.04742	-1.06119	0.434907	-1.78142	2.68671
7543	-19667	5834	2.16164	-0.990477	-1.15937	0.476637	-1.72448	2.58853		7543	-19667	5834	2.16687	-1.21866	-0.937072	0.48187	-1.95266	2.81083		1991	-19667	5858	2.10445	-1.06101	-1.03228	0.419449	-1.79501	2.71562
7544	-19665	5834	2.18038	-0.982578	-1.18569	0.495384	-1.71658	2.56221		7544	-19665	5834	2.15022	-1.19955	-0.939688	0.465223	-1.93355	2.80821		1992	-19665	5858	2.0992	-1.06875	-1.01939	0.414204	-1.80275	2.72851
7545	-19663	5834	2.20204	-1.25765	-0.932566	0.517041	-1.99165	2.81533		7545	-19663	5834	2.12934	-1.22789	-0.890319	0.444342	-1.96189	2.85758		1993	-19663	5858	2.10255	-1.00322	-1.08819	0.417554	-1.73722	2.65971
7546	-19661	5834	2.19768	-1.22548	-0.960308	0.512677	-1.95948	2.78759		7546	-19661	5834	2.15927	-1.2738	-0.874636	0.474267	-2.0078	2.87326		1994	-19661	5858	2.10508	-0.990255	-1.10362	0.420081	-1.72425	2.64428
7547	-19659	5834	2.16065	-0.955296	-1.19296	0.47565	-1.6893	2.55494		7547	-19659	5834	2.16426	-1.21649	-0.936628	0.479261	-1.95049	2.81127		1995	-19659	5858	2.09534	-1.00569	-1.07839	0.410337	-1.73969	2.66951
7548	-19657	5834	2.1748	-1.1924	-0.97044	0.4898	-1.9264	2.77746		7548	-19657	5834	2.14256	-1.271	-0.860636	0.457564	-2.005	2.88726		1996	-19657	5858	2.11037	-1.03172	-1.06738	0.425371	-1.76572	2.68052
7549	-19655	5834	2.18724	-1.27051	-0.904932	0.502245	-2.00451	2.84297		7549	-19655	5834	2.1681	-1.27243	-0.884541	0.483101	-2.00643	2.86336		1997	-19655	5858	2.08637	-1.0532	-1.02228	0.401366	-1.7872	2.72562
7550	-19653	5834	2.14913	-1.2968	-0.841009	0.464125	-2.0308	2.90689		7550	-19653	5834	2.2159	-1.17737	-1.02652	0.530899	-1.91137	2.72138		1998	-19653	5858	2.09893	-1.00903	-1.07885	0.413933	-1.74303	2.66906
7551	-19651	5834	2.2046	-1.22954	-0.963023	0.519605	-1.96354	2.78488		7551	-19651	5834	2.2158	-1.14169	-1.06234	0.530801	-1.87569	2.68556		1999	-19651	5858	2.08427	-0.989455	-1.08377	0.399273	-1.72345	2.66412
7552	-19649	5834	2.14495	-1.27322	-0.860769	0.459954	-2.00722	2.88713		7552	-19649	5834	2.14503	-1.22911	-0.904833	0.460034	-1.96311	2.84307		2000	-19649	5858	2.07716	-0.982714	-1.08337	0.392164	-1.71671	2.66453
7553	-19647	5834	2.13002	-1.28627	-0.832767	0.445021	-2.02027	2.91513		7553	-19647	5834	2.09601	-1.22855	-0.856697	0.411011	-1.96255	2.8912		2001	-19647	5858	2.09801	-1.03349	-1.05335	0.413006	-1.76749	2.69455
7554	-19645	5834	2.16765	-1.22637	-0.929454	0.482652	-1.96037	2.81845		7554	-19645	5834	2.15309	-1.22901	-0.912974	0.468091	-1.96301	2.83493		2002	-19645	5858	2.10291	-1.01232	-1.07946	0.417908	-1.74632	2.66844
7555	-19643	5834	2.11191	-0.970001	-1.13077	0.426912	-1.704	2.61713		7555	-19643	5834	2.07567	-1.00739	-1.05696	0.390673	-1.74139	2.69094		2003	-19643	5858	2.11759	-1.0572	-1.04921	0.432594	-1.7912	2.69869
7556	-19641	5834	2.19948	-1.18101	-1.00657	0.514481	-1.91501	2.74133		7556	-19641	5834	2.10657	-1.20389	-0.891474	0.421574	-1.93789	2.85643		2004	-19641	5858	2.09093	-0.968069	-1.11166	0.405935	-1.70207	2.63624
7557	-19639	5834	2.18767	-1.2123	-0.963652	0.502666	-1.9463	2.78425		7557	-19639	5834	2.176	-1.15583	-1.00804	0.491	-1.88983	2.73986		2005	-19639	5858	2.13918	-1.28599	-0.842204	0.454179	-2.01999	2.9057
7558	-19637	5834	2.12727	-1.19412	-0.92146	0.442266	-1.92812	2.82644		7558	-19637	5834	2.07643	-0.934227	-1.13067	0.391434	-1.66823	2.61723		2006	-19637	5858	2.10614	-1.01291	-1.08197	0.421135	-1.74691	2.66593
7559	-19635	5834	2.18637	-1.28097	-0.893513	0.501367	-2.01497	2.85439		7559	-19635	5834	2.219	-1.1045	-1.10258	0.534004	-1.8385	2.64532		2007	-19635	5858	2.10155	-1.01543	-1.07491	0.41655	-1.74943	2.67299
7560	-19633	5834	2.19649	-1.25486	-0.929718	0.511493	-1.98886	2.81818		7560	-19633	5834	2.12004	-0.972578	-1.13615	0.435044	-1.70658	2.61175		2008	-19633	5858	2.10965	-0.991759	-1.10658	0.424648	-1.72576	2.64132
7561	-19631	5834	2.1038	-1.29049	-0.80231	0.418796	-2.02448	2.94559		7561	-19631	5834	2.14623	-1.23157	-0.903787	0.461226	-1.96557	2.84411		2009	-19631	5858	2.10632	-1.06199	-1.03322	0.421317	-1.79599	2.71468
7562	-19629	5834	2.09325	-1.22901	-0.853103	0.408246	-1.96301	2.8948		7562	-19629	5834	2.10709	-1.17634	-0.919423	0.422089	-1.91034	2.82848		2010	-19629	5858	2.10777	-1.0918	-1.00494	0.422772	-1.8258	2.74296
7563	-19627	5834	2.09485	-1.47377	-0.610637	0.409849	-2.20777	3.13726		7563	-19627	5834	2.21952	-1.09	-1.11758	0.534521	-1.824	2.63032		2011	-19627	5858	2.09397	-0.956096	-1.12669	0.408967	-1.6901	2.62121
7564	-19625	5834	2.19507	-1.20785	-0.975456	0.510067	-1.94185	2.77244		7564	-19625	5834	2.1175	-1.1281	-0.978327	0.432498	-1.8621	2.76957		2012	-19625	5858	2.10505	-1.0418	-1.05213	0.420051	-1.7758	2.69577
7565	-19623	5834	2.15589	-0.883398	-1.26035	0.470885	-1.6174	2.48755		7565	-19623	5834	2.10619	-0.952996	-1.14184	0.421192	-1.687	2.60606		2013	-19623	5858	2.09268	-0.971804	-1.10977	0.407685	-1.7058	2.63813
7566	-19621	5834	2.14773	-0.9391	-1.19663	0.462727	-1.6731	2.55127		7566	-19621	5834	2.19859	-0.869061	-1.31727	0.513592	-1.60306	2.43063		2014	-19621	5858	2.1053	-1.05551	-1.03856	0.420304	-1.78951	2.70933
7567	-19619	5834	2.20164	-1.20644	-0.983457	0.516643	-1.94044	2.76444		7567	-19619	5834	2.11736	-1.24143	-0.864618	0.432358	-1.97543	2.88328		2015	-19619	5858	2.09624	-1.02259	-1.0626	0.411237	-1.75659	2.6853
7568	-19617	5834	2.20495	-1.22045	-0.972679	0.519953	-1.95445	2.77522		7568	-19617	5834	2.14192	-1.17819	-0.952635	0.456915	-1.91219	2.79527		2016	-19617	5858	2.11129	-0.94961	-1.1503	0.426294	-1.68361	2.5976
7569	-19615	5834	2.17378	-1.20918	-0.952746	0.488779	-1.94318	2.79515		7569	-19615	5834	2.23657	-1.1404	-1.08427	0.551566	-1.8744	2.66363		2017	-19615	5858	2.10704	-1.03876	-1.05719	0.422044	-1.77276	2.69071
7570	-19613	5834	2.19347	-1.18666	-0.995182	0.508475	-1.92066	2.75272		7570	-19613	5834	2.15367	-1.19199	-0.950569	0.468675	-1.92599	2.79733		2018	-19613	5858	2.0858	-1.01065	-1.0641	0.400798	-1.74465	2.6838
7571	-19611	5834	2.18354	-1.19326	-0.978575	0.498542	-1.92726	2.76932		7571	-19611	5834	2.1517	-1.17928	-0.961486	0.4667	-1.91328	2.78641		2019	-19611	5858	2.09513	-0.916469	-1.1674	0.410133	-1.65047	2.5805
7572	-19609	5834	2.15998	-0.893973	-1.25377	0.474983	-1.62797	2.49413		7572	-19609	5834	2.12421	-1.16977	-0.943369	0.439212	-1.90377	2.80453		2020	-19609	5858	2.08693	-1.0006	-1.0753	0.401926	-1.7346	2.6726
7573	-19607	5834	2.09642	-1.00355	-1.08158	0.411421	-1.73755	2.66632		7573	-19607	5834	2.14595	-1.20813	-0.926902	0.460948	-1.94213	2.821		2021	-19607	5858	2.08642	-1.01585	-1.05949	0.401415	-1.74985	2.68841
7574	-19605	5834	2.10248	-0.972379	-1.11881	0.417482	-1.70638	2.62909		7574	-19605	5834	2.13126	-1.24511	-0.874973	0.446261	-1.97911	2.87293		2022	-19605	5858	2.11512	-1.03366	-1.07029	0.430125	-1.76766	2.67761
7575	-19603	5834	2.13526	-1.14211	-0.98169	0.450265	-1.87611	2.76621		7575	-19603	5834	2.15675	-1.14097	-1.00471	0.471753	-1.87497	2.74319		2023	-19603	5858	2.12624	-1.05658	-1.05818	0.441236	-1.79058	2.68972
7576	-19601	5834	2.18313	-1.16044	-1.01104	0.498126	-1.89444	2.73685		7576	-19601	5834	2.11396	-1.17141	-0.931115	0.428963	-1.90541	2.81678		2024	-19601	5858	2.10962	-0.94197	-1.15636	0.424621	-1.67597	2.59154
7577	-19599	5834	2.12823	-1.20381	-0.91348	0.44323	-1.93781	2.83442		7577	-19599	5834	2.10582	-1.22028	-0.87454	0.420823	-1.95428	2.87336		2025	-19599	5858	2.16612	-0.945734	-1.20857	0.481123	-1.67973	2.53933
7578	-19597	5834	2.1886	-1.16193	-1.01497	0.503596	-1.89593	2.73293		7578	-19597	5834	2.19599	-1.15373	-1.03041	0.510987	-1.88773	2.71749		2026	-19597	5858	2.11752	-0.982421	-1.12359	0.432523	-1.71642	2.62431
7579	-19595	5834	2.14906	-1.20782	-0.929835	0.464062	-1.94182	2.81806		7579	-19595	5834	2.12658	-1.20043	-0.915012	0.441582	-1.93443	2.83289		2027	-19595	5858	2.11418	-0.9819	-1.12092	0.42918	-1.7159	2.62698
7580	-19593	5834	2.15643	-0.904807	-1.23974	0.471428	-1.63881	2.50816		7580	-19593	5834	2.12956	-1.24499	-0.873517	0.444565	-1.97899	2.87438		2028	-19593	5858	2.10903	-0.998856	-1.09888	0.424032	-1.73286	2.64902
7581	-19591	5834	2.18086	-0.94451	-1.22427	0.495857	-1.67851	2.52363		7581	-19591	5834	2.14183	-1.22153	-0.909125	0.456829	-1.95553	2.83878		2029	-19591	5858	2.16783	-1.01169	-1.1443	0.482829	-1.74569	2.6036
7582	-19589	5834	2.17059	-0.894819	-1.26349	0.485588	-1.62882	2.48441		7582	-19589	5834	2.20905	-1.1175	-1.07966	0.524054	-1.8515	2.66824		2030	-19589	5858	2.12855	-0.982426	-1.13478	0.443551	-1.71643	2.61312
7583	-19587	5834	2.22014	-1.22011	-0.988073	0.535137	-1.95411	2.75983		7583	-19587	5834	2.13381	-1.14439	-0.978328	0.448805	-1.87839	2.76957		2031	-19587	5858	2.12766	-0.930765	-1.18541	0.442659	-1.66477	2.56249
7584	-19585	5834	2.14122	-1.19469	-0.935546	0.45622	-1.92869	2.81235		7584	-19585	5834	2.12789	-1.13231	-0.984573	0.442886	-1.86631	2.76333		2032	-19585	5858	2.12387	-1.00976	-1.10289	0.438868	-1.74376	2.645
7585	-19583	5834	2.17083	-0.94082	-1.21762	0.485827	-1.67482	2.53028		7585	-19583	5834	2.16629	-1.14666	-1.00842	0.481286	-1.88066	2.73948		2033	-19583	5858	2.17404	-1.00792	-1.15435	0.48904	-1.74192	2.59355
7586	-19581	5834	2.2135	-1.21714	-0.984487	0.528498	-1.95114	2.76341		7586	-19581	5834	2.18011	-1.16758	-1.00151	0.495112	-1.90158	2.74639		2034	-19581	5858	2.14972	-1.33538	-0.803195	0.464718	-2.06938	2.9447
7587	-19579	5834	2.19335	-0.863406	-1.31765	0.508349	-1.59741	2.43025		7587	-19579	5834	2.19908	-1.11715	-1.06991	0.514083	-1.85115	2.67799		2035	-19579	5858	2.12111	-0.961431	-1.14828	0.436114	-1.69543	2.59962
7588	-19577	5834	2.19323	-1.16622	-1.01533	0.508231	-1.90022	2.73257		7588	-19577	5834	2.13709	-1.17776	-0.948196	0.45209	-1.91176	2.7997		2036	-19577	5858	2.18254	-1.01152	-1.1592	0.497542	-1.74552	2.5887
7589	-19575	5834	2.14333	-1.22233	-0.909977	0.458333	-1.95633	2.83792		7589	-19575	5834	2.2259	-1.08695	-1.12722	0.5409	-1.82095	2.62068		2037	-19575	5858	2.1298	-0.947613	-1.17079	0.444796	-1.68161	2.57711
7590	-19573	5834	2.11624	-0.9443	-1.16057	0.431241	-1.6783	2.58733		7590	-19573	5834	2.18071	-1.14878	-1.02075	0.495707	-1.88278	2.72715		2038	-19573	5858	2.18154	-0.977807	-1.19181	0.496538	-1.71181	2.55609
7591	-19571	5834	2.21728	-1.17093	-1.03456	0.532283	-1.90493	2.71334		7591	-19571	5834	2.18864	-1.1114	-1.06509	0.50364	-1.8454	2.68281		2039	-19571	5858	2.1253	-0.954217	-1.15956	0.440297	-1.68822	2.58834
7592	-19569	5834	2.08508	-1.21859	-0.855424	0.400084	-1.95259	2.89248		7592	-19569	5834	2.23342	-1.06384	-1.15752	0.548424	-1.79784	2.59038		2040	-19569	5858	2.1462	-1.03956	-1.09519	0.461197	-1.77356	2.65271
7593	-19567	5834	2.16575	-1.10674	-1.04733	0.480746	-1.84074	2.70057		7593	-19567	5834	2.16096	-1.17998	-0.96961	0.475961	-1.91398	2.77829		2041	-19567	5858	2.19533	-1.05278	-1.13074	0.510329	-1.78678	2.61716
7594	-19565	5834	2.19182	-1.17663	-1.00328	0.506819	-1.91063	2.74462		7594	-19565	5834	2.1308	-1.17353	-0.945841	0.445803	-1.90753	2.80206		2042	-19565	5858	2.14062	-1.03511	-1.09417	0.455625	-1.76911	2.65373
7595	-19563	5834	2.2028	-1.16399	-1.02722	0.517798	-1.89799	2.72068		7595	-19563	5834	2.22779	-1.06158	-1.1541	0.542789	-1.79558	2.5938		2043	-19563	5858	2.13954	-1.06434	-1.06363	0.454536	-1.79834	2.68427
7596	-19561	5834	2.21354	-1.14358	-1.0583	0.528541	-1.87758	2.6896		7596	-19561	5834	2.16305	-1.22052	-0.931141	0.478054	-1.95452	2.81676		2044	-19561	5858	2.22264	-1.3079	-0.902948	0.537642	-2.04189	2.84495
7597	-19559	5834	2.15002	-1.27779	-0.861267	0.46502	-2.01179	2.88663		7597	-19559	5834	2.22352	-1.05171	-1.1598	0.538523	-1.78571	2.5881		2045	-19559	5858	2.19785	-1.01108	-1.17488	0.512847	-1.74508	2.57302
7598	-19557	5834	2.11218	-1.21415	-0.886881	0.427183	-1.94815	2.86102		7598	-19557	5834	2.22877	-1.11002	-1.10684	0.543767	-1.84402	2.64106		2046	-19557	5858	2.19429	-0.995026	-1.18726	0.509294	-1.72903	2.56064
7599	-19555	5834	2.13491	-1.18744	-0.936192	0.449915	-1.92144	2.81171		7599	-19555	5834	2.16402	-1.20407	-0.948572	0.479024	-1.93807	2.79933		2047	-19555	5858	2.15799	-1.2131	-0.933571	0.472991	-1.9471	2.81433
7600	-19553	5834	2.22007	-1.09912	-1.10897	0.535066	-1.83312	2.63893		7600	-19553	5834	2.19326	-1.10333	-1.0787	0.508264	-1.83733	2.6692		2048	-19553	5858	2.14623	-1.00644	-1.12834	0.461229	-1.74044	2.61956
7601	-19551	5834	2.22185	-1.15402	-1.05589	0.536853	-1.88802	2.69201		7601	-19551	5834	2.16689	-1.18047	-0.974982	0.481891	-1.91447	2.77292		2049	-19551	5858	2.18307	-1.35462	-0.81637	0.498074	-2.08862	2.93153
7602	-19549	5834	2.20087	-1.09784	-1.09095	0.515866	-1.83184	2.65694		7602	-19549	5834	2.17405	-1.12383	-1.03919	0.489049	-1.85783	2.70871		2050	-19549	5858	2.18818	-1.02422	-1.1521	0.503183	-1.75822	2.5958
7603	-19547	5834	2.22825	-1.12054	-1.0958	0.543255	-1.85454	2.6521		7603	-19547	5834	2.16411	-1.13017	-1.02256	0.479114	-1.86417	2.72534		2051	-19547	5858	2.18704	-1.26381	-0.911867	0.502044	-1.99781	2.83603
7604	-19545	5834	2.16476	-1.16372	-0.989311	0.479756	-1.89772	2.75859		7604	-19545	5834	2.25474	-1.12389	-1.11836	0.569744	-1.85789	2.62954		2052	-19545	5858	2.14544	-0.956385	-1.17748	0.460437	-1.69039	2.57042
7605	-19543	5834	2.23721	-1.13093	-1.09428	0.552206	-1.86493	2.65362		7605	-19543	5834	2.16247	-1.09308	-1.05794	0.477469	-1.82708	2.68996		2053	-19543	5858	2.16442	-1.24925	-0.903995	0.47942	-1.98325	2.8439
7606	-19541	5834	2.26027	-1.0762	-1.17224	0.575267	-1.8102	2.57566		7606	-19541	5834	2.09956	-1.13147	-0.95664	0.414556	-1.86547	2.79126		2054	-19541	5858	2.19055	-0.9892	-1.18938	0.50555	-1.7232	2.55852
7607	-19539	5834	2.21143	-1.07842	-1.12079	0.526425	-1.81242	2.6271		7607	-19539	5834	2.17593	-1.13622	-1.02807	0.49093	-1.87022	2.71983		2055	-19539	5858	2.23165	-1.30632	-0.913855	0.546651	-2.04032	2.83405
7608	-19537	5834	2.23984	-1.10282	-1.1246	0.554841	-1.83682	2.6233		7608	-19537	5834	2.20312	-1.1543	-1.03745	0.518118	-1.8883	2.71045		2056	-19537	5858	2.15087	-1.01979	-1.11952	0.465868	-1.75379	2.62838
7609	-19535	5834	2.1745	-1.16775	-0.995503	0.489499	-1.90175	2.7524		7609	-19535	5834	2.18407	-1.16581	-1.00684	0.49907	-1.89981	2.74106		2057	-19535	5858	2.18625	-0.923311	-1.25107	0.501248	-1.65731	2.49683
7610	-19533	5834	2.23179	-1.12028	-1.09943	0.546794	-1.85428	2.64847		7610	-19533	5834	2.16833	-1.14373	-1.01324	0.48333	-1.87773	2.73466		2058	-19533	5858	2.20105	-1.02428	-1.16478	0.516052	-1.75828	2.58312
7611	-19531	5834	2.15697	-1.19293	-0.952834	0.471965	-1.92693	2.79507		7611	-19531	5834	2.22217	-1.06071	-1.14896	0.537174	-1.79471	2.59894		2059	-19531	5858	2.22271	-1.28111	-0.929855	0.537713	-2.01511	2.81805
7612	-19529	5834	2.2369	-1.13079	-1.09381	0.551898	-1.86479	2.65409		7612	-19529	5834	2.23262	-1.09903	-1.12115	0.54762	-1.83303	2.62675		2060	-19529	5858	2.20756	-1.02167	-1.174	0.522561	-1.75567	2.5739
7613	-19527	5834	2.23789	-1.15154	-1.07432	0.552888	-1.88554	2.67358		7613	-19527	5834	2.26642	-1.05589	-1.19799	0.581423	-1.78989	2.54991		2061	-19527	5858	2.23264	-1.26292	-0.957963	0.547637	-1.99692	2.78994
7614	-19525	5834	2.19791	-1.0811	-1.10473	0.512906	-1.8151	2.64317		7614	-19525	5834	2.15943	-1.10178	-1.04604	0.474427	-1.83578	2.70186		2062	-19525	5858	2.20349	-0.993656	-1.1978	0.518487	-1.72766	2.5501
7615	-19523	5834	2.1823	-1.22397	-0.947048	0.497299	-1.95797	2.80085		7615	-19523	5834	2.1588	-1.15849	-0.988736	0.473795	-1.89249	2.75916		2063	-19523	5858	2.22378	-1.07218	-1.13946	0.538785	-1.80618	2.60844
7616	-19521	5834	2.23028	-1.09707	-1.12121	0.545284	-1.83107	2.62669		7616	-19521	5834	2.19365	-1.08725	-1.09482	0.508647	-1.82125	2.65308		2064	-19521	5858	2.23448	-1.28232	-0.940416	0.549484	-2.01632	2.80748
7617	-19519	5834	2.20816	-1.11498	-1.08092	0.523161	-1.84898	2.66698		7617	-19519	5834	2.1814	-1.09492	-1.07466	0.496397	-1.82892	2.67324		2065	-19519	5858	2.208	-1.00663	-1.18934	0.523003	-1.74063	2.55856
7618	-19517	5834	2.2665	-1.13064	-1.12343	0.581498	-1.86464	2.62447		7618	-19517	5834	2.2349	-0.992039	-1.23045	0.549898	-1.72604	2.51745		2066	-19517	5858	2.22307	-1.0696	-1.14133	0.538068	-1.8036	2.60657
7619	-19515	5834	2.24909	-1.12836	-1.10856	0.564087	-1.86236	2.63934		7619	-19515	5834	2.22669	-1.05714	-1.15721	0.541695	-1.79114	2.59069		2067	-19515	5858	2.22319	-1.06069	-1.15036	0.538189	-1.79469	2.59754
7620	-19513	5834	2.20607	-1.24412	-0.950009	0.521069	-1.97812	2.79789		7620	-19513	5834	2.26928	-1.06805	-1.18856	0.584276	-1.80205	2.55934		2068	-19513	5858	2.21289	-1.02221	-1.17853	0.527889	-1.75621	2.56937
7621	-19511	5834	2.24532	-1.16207	-1.07087	0.560325	-1.89607	2.67703		7621	-19511	5834	2.17496	-1.14313	-1.02	0.489955	-1.87713	2.7279		2069	-19511	5858	2.24587	-1.27196	-0.961953	0.560867	-2.00596	2.78595
7622	-19509	5834	2.16877	-1.35141	-0.806026	0.483766	-2.08541	2.94187		7622	-19509	5834	2.20103	-1.13483	-1.05465	0.516028	-1.86883	2.69325		2070	-19509	5858	2.21908	-1.05235	-1.15467	0.534079	-1.78635	2.59323
7623	-19507	5834	2.20753	-1.14373	-1.05254	0.522526	-1.87773	2.69536		7623	-19507	5834	2.16941	-1.1043	-1.05374	0.48441	-1.8383	2.69416		2071	-19507	5858	2.22242	-1.0129	-1.19735	0.53742	-1.7469	2.55055
7624	-19505	5834	2.24806	-1.05885	-1.17694	0.56306	-1.79285	2.57096		7624	-19505	5834	2.20752	-1.06804	-1.12788	0.52252	-1.80204	2.62002		2072	-19505	5858	2.22475	-1.19698	-1.01596	0.539746	-1.93098	2.73194
7625	-19503	5834	2.24377	-1.12841	-1.1031	0.558766	-1.86241	2.6448		7625	-19503	5834	2.25768	-1.08346	-1.16155	0.572682	-1.81746	2.58636		2073	-19503	5858	2.21873	-1.0094	-1.19727	0.533726	-1.7434	2.55063
7626	-19501	5834	2.32188	-1.1861	-1.12283	0.636883	-1.9201	2.62507		7626	-19501	5834	2.25908	-1.08325	-1.16311	0.574077	-1.81725	2.58479		2074	-19501	5858	2.22306	-1.0603	-1.15062	0.53806	-1.7943	2.59728
7627	-19499	5834	2.2632	-1.15065	-1.10024	0.578198	-1.88465	2.64766		7627	-19499	5834	2.17699	-1.16276	-1.00242	0.491987	-1.89676	2.74548		2075	-19499	5858	2.17748	-0.968663	-1.19706	0.492478	-1.70266	2.55084
7628	-19497	5834	2.26155	-1.13505	-1.11416	0.576549	-1.86905	2.63374		7628	-19497	5834	2.19826	-1.14597	-1.04046	0.513256	-1.87997	2.70744		2076	-19497	5858	2.21901	-1.06982	-1.13725	0.534008	-1.80382	2.61065
7629	-19495	5834	2.23887	-1.16386	-1.06272	0.553869	-1.89786	2.68518		7629	-19495	5834	2.19991	-1.2059	-0.982396	0.51491	-1.9399	2.7655		2077	-19495	5858	2.21467	-0.976573	-1.22597	0.529672	-1.71057	2.52193
7630	-19493	5834	2.25769	-1.0871	-1.15831	0.572686	-1.8211	2.58959		7630	-19493	5834	2.21891	-1.10959	-1.09768	0.53391	-1.84359	2.65022		2078	-19493	5858	2.22826	-1.201	-1.01561	0.543259	-1.935	2.73229
7631	-19491	5834	2.20354	-1.15592	-1.0358	0.518544	-1.88992	2.7121		7631	-19491	5834	2.22906	-1.14728	-1.06998	0.544065	-1.88128	2.67792		2079	-19491	5858	2.24385	-1.33391	-0.898075	0.558849	-2.06791	2.84983
8007	-20127	5836	2.5477	-0.726333	-1.80387	0.862696	-1.46033	1.94403		8007	-20127	5836	2.46518	-1.04683	-1.403	0.780177	-1.78083	2.3449		2455	-20127	5860	2.52646	-0.730806	-1.77853	0.841462	-1.46481	1.96937
8008	-20125	5836	2.60156	-0.6835	-1.89986	0.916556	-1.4175	1.84804		8008	-20125	5836	2.4001	-0.774093	-1.61028	0.715099	-1.50809	2.13762		2456	-20125	5860	2.54048	-0.675437	-1.84791	0.855481	-1.40944	1.89999
8009	-20123	5836	2.49695	-0.793115	-1.68748	0.811955	-1.52712	2.06042		8009	-20123	5836	2.47911	-1.01339	-1.44974	0.794114	-1.74739	2.29816		2457	-20123	5860	2.53208	-0.723679	-1.79126	0.847084	-1.45768	1.95664
8010	-20121	5836	2.52371	-0.752109	-1.75451	0.838714	-1.48611	1.99339		8010	-20121	5836	2.52897	-1.11535	-1.39744	0.843972	-1.84935	2.35046		2458	-20121	5860	2.43364	-0.797403	-1.62038	0.74864	-1.5314	2.12752
8011	-20119	5836	2.52864	-0.670967	-1.84032	0.843639	-1.40497	1.90758		8011	-20119	5836	2.38825	-1.08126	-1.29163	0.70325	-1.81526	2.45627		2459	-20119	5860	2.5113	-0.748893	-1.74566	0.8263	-1.48289	2.00224
8012	-20117	5836	2.52764	-0.773544	-1.73686	0.842636	-1.50754	2.01104		8012	-20117	5836	2.39427	-0.823104	-1.55584	0.709275	-1.5571	2.19206		2460	-20117	5860	2.52349	-0.759975	-1.74665	0.838491	-1.49397	2.00125
8013	-20115	5836	2.45914	-0.829828	-1.61314	0.774144	-1.56383	2.13476		8013	-20115	5836	2.39032	-0.79303	-1.58186	0.705324	-1.52703	2.16604		2461	-20115	5860	2.51426	-0.709145	-1.78826	0.829264	-1.44314	1.95964
8014	-20113	5836	2.44652	-0.831389	-1.59915	0.761517	-1.56539	2.14875		8014	-20113	5836	2.44298	-1.06083	-1.36727	0.757983	-1.79483	2.38063		2462	-20113	5860	2.53878	-0.757766	-1.76398	0.853785	-1.49177	1.98392
8015	-20111	5836	2.49049	-0.767785	-1.70536	0.805487	-1.50178	2.04254		8015	-20111	5836	2.4269	-1.05581	-1.35642	0.741904	-1.78981	2.39148		2463	-20111	5860	2.51719	-0.723322	-1.77702	0.832186	-1.45732	1.97088
8016	-20109	5836	2.42779	-1.04933	-1.36272	0.742789	-1.78333	2.38518		8016	-20109	5836	2.4781	-0.92857	-1.53392	0.793104	-1.66257	2.21398		2464	-20109	5860	2.50867	-0.764235	-1.72751	0.823665	-1.49823	2.02039
8017	-20107	5836	2.56477	-0.817479	-1.73004	0.879771	-1.55148	2.01786		8017	-20107	5836	2.3658	-0.811214	-1.53917	0.6808	-1.54521	2.20873		2465	-20107	5860	2.51108	-0.736829	-1.75746	0.826084	-1.47083	1.99044
8018	-20105	5836	2.39453	-0.833091	-1.54584	0.709529	-1.56709	2.20206		8018	-20105	5836	2.40588	-1.05307	-1.33806	0.720878	-1.78707	2.40984		2466	-20105	5860	2.49408	-0.676102	-1.80116	0.809081	-1.4101	1.94674
8019	-20103	5836	2.44236	-0.832215	-1.59424	0.757355	-1.56621	2.15366		8019	-20103	5836	2.4633	-0.99794	-1.44967	0.778304	-1.73194	2.29823		2467	-20103	5860	2.49311	-0.700893	-1.77549	0.808106	-1.43489	1.97241
8020	-20101	5836	2.50509	-0.770938	-1.71746	0.820089	-1.50494	2.03044		8020	-20101	5836	2.40148	-1.03517	-1.35126	0.71648	-1.76917	2.39664		2468	-20101	5860	2.49457	-0.77102	-1.70693	0.809572	-1.50502	2.04097
8021	-20099	5836	2.49944	-0.76955	-1.71296	0.814443	-1.50355	2.03494		8021	-20099	5836	2.36057	-0.796781	-1.54875	0.675566	-1.53078	2.19915		2469	-20099	5860	2.49965	-0.718618	-1.76421	0.81465	-1.45262	1.98369
8022	-20097	5836	2.50595	-0.816761	-1.6722	0.820952	-1.55076	2.0757		8022	-20097	5836	2.39142	-1.02898	-1.3476	0.706417	-1.76298	2.4003		2470	-20097	5860	2.48588	-0.682172	-1.78727	0.800881	-1.41617	1.96063
8023	-20095	5836	2.48332	-0.810228	-1.65629	0.798324	-1.54423	2.09161		8023	-20095	5836	2.45727	-1.01105	-1.43073	0.772268	-1.74505	2.31717		2471	-20095	5860	2.47971	-0.734858	-1.72843	0.794714	-1.46886	2.01947
8024	-20093	5836	2.47374	-0.816453	-1.64067	0.788735	-1.55045	2.10723		8024	-20093	5836	2.44609	-1.04419	-1.38647	0.761087	-1.77819	2.36143		2472	-20093	5860	2.49092	-0.746789	-1.72759	0.805923	-1.48079	2.02031
8025	-20091	5836	2.353	-0.90975	-1.42818	0.667997	-1.64375	2.31972		8025	-20091	5836	2.45996	-1.0052	-1.43931	0.774964	-1.7392	2.30859		2473	-20091	5860	2.37253	-0.863031	-1.49434	0.687528	-1.59703	2.25356
8026	-20089	5836	2.48172	-0.811074	-1.65412	0.796725	-1.54507	2.09378		8026	-20089	5836	2.43988	-1.00804	-1.41641	0.75488	-1.74204	2.33149		2474	-20089	5860	2.49003	-0.789305	-1.68446	0.805032	-1.5233	2.06344
8027	-20087	5836	2.40957	-0.865735	-1.52854	0.724573	-1.59973	2.21936		8027	-20087	5836	2.37688	-1.10815	-1.25439	0.691876	-1.84215	2.49351		2475	-20087	5860	2.35136	-0.777413	-1.55914	0.666357	-1.51141	2.18876
8028	-20085	5836	2.47153	-0.877206	-1.57811	0.786533	-1.61121	2.16979		8028	-20085	5836	2.35976	-0.795905	-1.54886	0.674758	-1.5299	2.19904		2476	-20085	5860	2.45934	-0.710151	-1.73296	0.774343	-1.44415	2.01494
8029	-20083	5836	2.46266	-0.803706	-1.64271	0.777664	-1.53771	2.10519		8029	-20083	5836	2.34085	-0.79282	-1.53345	0.655855	-1.52682	2.21445		2477	-20083	5860	2.34071	-0.759827	-1.56592	0.655708	-1.49383	2.18198
8030	-20081	5836	2.46522	-0.758744	-1.69027	0.780217	-1.49274	2.05763		8030	-20081	5836	2.40436	-1.12965	-1.26059	0.719365	-1.86365	2.48731		2478	-20081	5860	2.34268	-0.788271	-1.53956	0.657676	-1.52227	2.20834
8031	-20079	5836	2.36872	-0.890876	-1.4626	0.683721	-1.62488	2.2853		8031	-20079	5836	2.36286	-1.10985	-1.23886	0.677864	-1.84385	2.50904		2479	-20079	5860	2.45235	-0.767897	-1.66846	0.767345	-1.5019	2.07944
8032	-20077	5836	2.39782	-0.858349	-1.52435	0.712824	-1.59235	2.22355		8032	-20077	5836	2.34698	-0.840245	-1.49219	0.661975	-1.57424	2.25571		2480	-20077	5860	2.33455	-0.816554	-1.5033	0.649551	-1.55055	2.2446
8033	-20075	5836	2.43066	-0.772583	-1.64233	0.745656	-1.50658	2.10557		8033	-20075	5836	2.37775	-1.03597	-1.32778	0.692749	-1.76997	2.42012		2481	-20075	5860	2.43714	-0.776061	-1.64544	0.752136	-1.51006	2.10246
8034	-20073	5836	2.44701	-0.831449	-1.60007	0.762006	-1.56545	2.14783		8034	-20073	5836	2.339	-0.825684	-1.49896	0.653996	-1.55968	2.24894		2482	-20073	5860	2.34915	-0.792545	-1.54163	0.664147	-1.52655	2.20627
8035	-20071	5836	2.32261	-0.874372	-1.43392	0.637613	-1.60837	2.31398		8035	-20071	5836	2.40088	-0.700957	-1.68416	0.715883	-1.43496	2.06374		2483	-20071	5860	2.35068	-0.837661	-1.49837	0.665679	-1.57166	2.24953
8036	-20069	5836	2.37574	-0.868974	-1.49204	0.690739	-1.60297	2.25586		8036	-20069	5836	0	0	0	0	0	0		2484	-20069	5860	2.3068	-1.13987	-1.15227	0.621797	-1.87387	2.59563
8037	-20067	5836	2.3665	-0.906284	-1.44563	0.681499	-1.64028	2.30227		8037	-20067	5836	0	0	0	0	0	0		2485	-20067	5860	2.31936	-1.18354	-1.12138	0.634362	-1.91754	2.62652
8038	-20065	5836	2.41046	-0.804427	-1.59035	0.72546	-1.53843	2.15755		8038	-20065	5836	0	0	0	0	0	0		2486	-20065	5860	2.32148	-0.834222	-1.47292	0.636476	-1.56822	2.27498
8039	-20063	5836	2.24227	-0.916547	-1.31222	0.557265	-1.65055	2.43568		8039	-20063	5836	0	0	0	0	0	0		2487	-20063	5860	2.33128	-0.792863	-1.52394	0.646275	-1.52686	2.22396
8040	-20061	5836	2.33688	-0.866633	-1.45575	0.651884	-1.60063	2.29216		8040	-20061	5836	2.2766	-0.416723	-1.84487	0.591604	-1.15072	1.90303		2488	-20061	5860	2.32253	-0.86236	-1.44588	0.637527	-1.59636	2.30202
8041	-20059	5836	2.33057	-0.881432	-1.43516	0.645566	-1.61543	2.31274		8041	-20059	5836	0	0	0	0	0	0		2489	-20059	5860	2.32475	-0.423582	-1.88595	0.639752	-1.15758	1.86195
8042	-20057	5836	2.35724	-0.932553	-1.41038	0.672239	-1.66655	2.33752		8042	-20057	5836	0	0	0	0	0	0		2490	-20057	5860	2.30167	-0.78478	-1.5028	0.616675	-1.51878	2.2451
8043	-20055	5836	2.2342	-1.00311	-1.21807	0.549204	-1.73711	2.52983		8043	-20055	5836	0	0	0	0	0	0		2491	-20055	5860	2.31854	-0.392951	-1.91038	0.633543	-1.12695	1.83752
8044	-20053	5836	2.40303	-0.876935	-1.51108	0.718026	-1.61094	2.23682		8044	-20053	5836	2.27562	-0.544184	-1.71696	0.590619	-1.27818	2.03094		2492	-20053	5860	2.39441	-0.346337	-2.03228	0.709411	-1.08034	1.71562
8045	-20051	5836	2.39051	-0.864648	-1.51113	0.705507	-1.59865	2.23677		8045	-20051	5836	0	0	0	0	0	0		2493	-20051	5860	2.28153	-0.86676	-1.40104	0.596533	-1.60076	2.34687
8046	-20049	5836	2.29766	-0.923623	-1.36011	0.612658	-1.65762	2.38779		8046	-20049	5836	0	0	0	0	0	0		2494	-20049	5860	2.31584	-0.88727	-1.41473	0.630842	-1.62127	2.33317
8047	-20047	5836	2.28533	-0.918488	-1.35297	0.600331	-1.65249	2.39493		8047	-20047	5836	0	0	0	0	0	0		2495	-20047	5860	2.26483	-1.23105	-1.01994	0.579825	-1.96505	2.72796
8048	-20045	5836	2.28648	-0.920246	-1.35252	0.601479	-1.65425	2.39538		8048	-20045	5836	2.29178	-0.766807	-1.5109	0.606776	-1.50081	2.237		2496	-20045	5860	2.27866	-0.817378	-1.44768	0.593662	-1.55138	2.30023
8049	-20043	5836	2.29819	-0.94566	-1.33889	0.61319	-1.67966	2.40901		8049	-20043	5836	2.34849	-0.725752	-1.60781	0.663488	-1.45975	2.14009		2497	-20043	5860	2.26483	-0.844397	-1.40701	0.579825	-1.5784	2.34089
8050	-20041	5836	2.38379	-0.840038	-1.52892	0.69879	-1.57404	2.21898		8050	-20041	5836	0	0	0	0	0	0		2498	-20041	5860	2.27818	-0.858791	-1.40594	0.59318	-1.59279	2.34196
8051	-20039	5836	2.26836	-0.843798	-1.41092	0.583355	-1.5778	2.33698		8051	-20039	5836	2.26819	-0.880158	-1.3746	0.583188	-1.61416	2.3733		2499	-20039	5860	2.27646	-0.887208	-1.37565	0.591458	-1.62121	2.37225
8052	-20037	5836	2.28319	-0.897316	-1.37224	0.598188	-1.63132	2.37566		8052	-20037	5836	2.27593	-0.771379	-1.49061	0.590931	-1.50538	2.25729		2500	-20037	5860	2.27854	-0.835842	-1.4291	0.593538	-1.56984	2.3188
8053	-20035	5836	2.28741	-0.960714	-1.31313	0.602409	-1.69471	2.43477		8053	-20035	5836	2.27074	-1.11991	-1.13801	0.58574	-1.85391	2.60989		2501	-20035	5860	2.2674	-0.474033	-1.77921	0.582398	-1.20803	1.96869
8054	-20033	5836	2.22341	-0.926194	-1.28466	0.538414	-1.66019	2.46324		8054	-20033	5836	2.34313	-1.05277	-1.27643	0.658132	-1.78677	2.47147		2502	-20033	5860	2.27615	-0.904566	-1.35807	0.591146	-1.63857	2.38983
8055	-20031	5836	2.28891	-0.872372	-1.40281	0.603914	-1.60637	2.34509		8055	-20031	5836	2.25108	-0.927451	-1.31044	0.566084	-1.66145	2.43746		2503	-20031	5860	2.22928	-1.18874	-1.02735	0.54428	-1.92274	2.72055
8056	-20029	5836	2.1789	-1.11328	-1.0533	0.493904	-1.84728	2.6946		8056	-20029	5836	0	0	0	0	0	0		2504	-20029	5860	2.26671	-0.469706	-1.78297	0.581709	-1.20371	1.96493
8057	-20027	5836	2.20305	-0.887187	-1.3035	0.518046	-1.62119	2.4444		8057	-20027	5836	0	0	0	0	0	0		2505	-20027	5860	2.23538	-0.882046	-1.34041	0.550383	-1.61605	2.40749
8058	-20025	5836	2.18848	-0.917207	-1.25893	0.50348	-1.65121	2.48896		8058	-20025	5836	0	0	0	0	0	0		2506	-20025	5860	2.25812	-0.500775	-1.74321	0.573117	-1.23477	2.00469
8059	-20023	5836	2.26558	-0.884074	-1.36805	0.580578	-1.61807	2.37985		8059	-20023	5836	0	0	0	0	0	0		2507	-20023	5860	2.23427	-0.850484	-1.37082	0.549274	-1.58448	2.37708
8060	-20021	5836	2.24569	-0.866091	-1.36634	0.56069	-1.60009	2.38156		8060	-20021	5836	0	0	0	0	0	0		2508	-20021	5860	2.22855	-0.469834	-1.745	0.543554	-1.20383	2.0029
8061	-20019	5836	2.17927	-0.923266	-1.24358	0.494272	-1.65727	2.50432		8061	-20019	5836	2.27251	-0.392995	-1.86466	0.587515	-1.12699	1.88324		2509	-20019	5860	2.22818	-0.863035	-1.35211	0.543183	-1.59703	2.39579
8062	-20017	5836	2.22246	-0.942062	-1.26813	0.537456	-1.67606	2.47977		8062	-20017	5836	0	0	0	0	0	0		2510	-20017	5860	2.23722	-0.945762	-1.27838	0.552221	-1.67976	2.46952
8063	-20015	5836	2.1925	-0.90768	-1.27225	0.507499	-1.64168	2.47565		8063	-20015	5836	2.22479	-0.805389	-1.40656	0.539788	-1.53939	2.34134		2511	-20015	5860	2.22422	-0.464113	-1.74655	0.53922	-1.19811	2.00136
8064	-20013	5836	2.16721	-0.915456	-1.23915	0.482214	-1.64946	2.50875		8064	-20013	5836	0	0	0	0	0	0		2512	-20013	5860	2.22286	-0.938657	-1.2714	0.537863	-1.67266	2.4765
8065	-20011	5836	2.29623	-0.789242	-1.49357	0.611231	-1.52324	2.25433		8065	-20011	5836	0	0	0	0	0	0		2513	-20011	5860	2.2273	-0.468606	-1.74499	0.542303	-1.20261	2.00291
8066	-20009	5836	2.18851	-0.968969	-1.20704	0.503508	-1.70297	2.54086		8066	-20009	5836	2.28194	-0.810925	-1.4573	0.596938	-1.54493	2.2906		2514	-20009	5860	2.22415	-0.517315	-1.69316	0.539148	-1.25131	2.05474
8067	-20007	5836	2.18595	-0.88538	-1.28809	0.500953	-1.61938	2.45981		8067	-20007	5836	0	0	0	0	0	0		2515	-20007	5860	2.20701	-0.922055	-1.27234	0.522012	-1.65605	2.47556
8068	-20005	5836	2.25115	-0.81191	-1.42578	0.566149	-1.54591	2.32212		8068	-20005	5836	2.1781	-0.770957	-1.39477	0.493098	-1.50496	2.35313		2516	-20005	5860	2.21492	-0.5477	-1.65385	0.529923	-1.2817	2.09405
8069	-20003	5836	2.21802	-0.813232	-1.39164	0.53302	-1.54723	2.35626		8069	-20003	5836	0	0	0	0	0	0		2517	-20003	5860	2.19204	-0.446925	-1.73158	0.507037	-1.18093	2.01632
8070	-20001	5836	2.24936	-0.815425	-1.42051	0.564358	-1.54942	2.32739		8070	-20001	5836	0	0	0	0	0	0		2518	-20001	5860	2.22847	-0.535478	-1.6794	0.543469	-1.26948	2.0685
8071	-19999	5836	2.19722	-0.956033	-1.22879	0.512219	-1.69003	2.51911		8071	-19999	5836	0	0	0	0	0	0		2519	-19999	5860	2.21191	-0.904688	-1.29452	0.526909	-1.63869	2.45338
8072	-19997	5836	2.27964	-0.825633	-1.4407	0.594639	-1.55963	2.3072		8072	-19997	5836	2.24435	-1.15564	-1.07611	0.559352	-1.88964	2.67179		2520	-19997	5860	2.20138	-0.517462	-1.67071	0.51638	-1.25146	2.07719
8073	-19995	5836	2.18737	-0.812775	-1.36215	0.502371	-1.54678	2.38575		8073	-19995	5836	2.245	-1.13133	-1.1013	0.56	-1.86533	2.6466		2521	-19995	5860	2.17105	-0.915652	-1.24303	0.486049	-1.64965	2.50487
8074	-19993	5836	2.25206	-0.743473	-1.49519	0.567063	-1.47747	2.25271		8074	-19993	5836	2.32763	-1.00338	-1.31093	0.642634	-1.73738	2.43697		2522	-19993	5860	2.20544	-0.506151	-1.68582	0.520439	-1.24015	2.06208
8075	-19991	5836	2.15558	-0.817313	-1.32564	0.470576	-1.55131	2.42226		8075	-19991	5836	2.22055	-0.832663	-1.37509	0.535547	-1.56666	2.37281		2523	-19991	5860	2.21709	-0.913959	-1.2906	0.532091	-1.64796	2.4573
8076	-19989	5836	2.24399	-0.734184	-1.49662	0.558994	-1.46818	2.25128		8076	-19989	5836	2.22953	-1.03745	-1.17978	0.544526	-1.77145	2.56813		2524	-19989	5860	2.22206	-0.912873	-1.29643	0.53706	-1.64687	2.45147
8077	-19987	5836	2.16788	-0.894684	-1.26091	0.482882	-1.62868	2.48699		8077	-19987	5836	0	0	0	0	0	0		2525	-19987	5860	2.20841	-0.464799	-1.73029	0.523411	-1.1988	2.01761
8078	-19985	5836	2.23808	-0.817683	-1.40728	0.553084	-1.55168	2.34063		8078	-19985	5836	0	0	0	0	0	0		2526	-19985	5860	2.21393	-0.952976	-1.24842	0.528927	-1.68698	2.49948
8079	-19983	5836	2.24037	-0.838246	-1.38894	0.555365	-1.57225	2.35896		8079	-19983	5836	2.19536	-0.87009	-1.31257	0.510358	-1.60409	2.43533		2527	-19983	5860	2.21287	-0.870825	-1.32941	0.52787	-1.60482	2.41849
8080	-19981	5836	2.15925	-0.835352	-1.31142	0.474254	-1.56935	2.43648		8080	-19981	5836	2.22791	-0.808593	-1.40683	0.542911	-1.54259	2.34107		2528	-19981	5860	2.20144	-0.885455	-1.30338	0.516439	-1.61945	2.44452
8081	-19979	5836	2.22116	-0.727594	-1.48051	0.536158	-1.46159	2.26739		8081	-19979	5836	2.21937	-1.0191	-1.18798	0.53437	-1.7531	2.55992		2529	-19979	5860	2.28904	-0.430006	-1.84478	0.604038	-1.16401	1.90312
8082	-19977	5836	2.15341	-0.779088	-1.36204	0.468414	-1.51309	2.38586		8082	-19977	5836	2.21137	-0.916912	-1.2819	0.526372	-1.65091	2.466		2530	-19977	5860	2.19575	-0.520957	-1.66166	0.510746	-1.25496	2.08623
8083	-19975	5836	2.22957	-0.740782	-1.47553	0.544572	-1.47478	2.27237		8083	-19975	5836	2.22005	-0.837269	-1.37027	0.53505	-1.57127	2.37763		2531	-19975	5860	2.18672	-0.906744	-1.26765	0.501718	-1.64074	2.48025
8084	-19973	5836	2.22775	-0.794721	-1.41973	0.54275	-1.52872	2.32817		8084	-19973	5836	2.28563	-0.982159	-1.29029	0.600627	-1.71616	2.45761		2532	-19973	5860	2.17875	-0.922473	-1.24391	0.493746	-1.65647	2.50399
8085	-19971	5836	2.20218	-0.684544	-1.50431	0.517182	-1.41854	2.24359		8085	-19971	5836	2.31115	-0.974525	-1.32363	0.626151	-1.70852	2.42427		2533	-19971	5860	2.20032	-0.924128	-1.26373	0.515319	-1.65813	2.48417
8086	-19969	5836	2.21824	-0.721152	-1.48413	0.53324	-1.45515	2.26377		8086	-19969	5836	2.22275	-0.98456	-1.22542	0.537745	-1.71856	2.52248		2534	-19969	5860	2.18627	-0.877741	-1.29611	0.501266	-1.61174	2.45179
8087	-19967	5836	2.22851	-0.762286	-1.45307	0.543515	-1.49629	2.29483		8087	-19967	5836	2.18782	-1.09225	-1.0835	0.502816	-1.82625	2.6644		2535	-19967	5860	2.26721	-0.48557	-1.76783	0.582206	-1.21957	1.98007
8088	-19965	5836	2.16284	-0.767124	-1.38352	0.477836	-1.50112	2.36438		8088	-19965	5836	2.19514	-1.10054	-1.08264	0.510141	-1.83454	2.66526		2536	-19965	5860	2.18199	-0.868133	-1.30138	0.496991	-1.60213	2.44652
8089	-19963	5836	2.1821	-0.830858	-1.3388	0.497102	-1.56486	2.4091		8089	-19963	5836	2.19592	-1.07884	-1.10484	0.510918	-1.81284	2.64306		2537	-19963	5860	2.20566	-0.893017	-1.3001	0.520658	-1.62702	2.4478
8090	-19961	5836	2.17599	-0.768924	-1.3942	0.49099	-1.50292	2.3537		8090	-19961	5836	2.2024	-0.852716	-1.33743	0.517397	-1.58672	2.41046		2538	-19961	5860	2.18139	-0.894781	-1.27423	0.496392	-1.62878	2.47367
8091	-19959	5836	2.18382	-0.764264	-1.40685	0.498817	-1.49826	2.34105		8091	-19959	5836	2.17743	-1.14621	-1.01922	0.492433	-1.88021	2.72868		2539	-19959	5860	2.17241	-0.893828	-1.26638	0.487412	-1.62783	2.48152
8092	-19957	5836	2.19477	-0.72868	-1.45313	0.509773	-1.46268	2.29477		8092	-19957	5836	2.18424	-0.807796	-1.36427	0.499242	-1.5418	2.38363		2540	-19957	5860	2.18468	-0.854955	-1.31722	0.499682	-1.58895	2.43068
8093	-19955	5836	2.1151	-0.817091	-1.28588	0.4301	-1.55109	2.46202		8093	-19955	5836	2.19238	-1.10326	-1.07704	0.507379	-1.83726	2.67086		2541	-19955	5860	2.18828	-0.98551	-1.19042	0.503283	-1.71951	2.55748
8094	-19953	5836	2.13145	-0.832804	-1.28644	0.446452	-1.5668	2.46146		8094	-19953	5836	2.22409	-1.06468	-1.14643	0.539087	-1.79868	2.60147		2542	-19953	5860	2.19138	-0.89686	-1.28232	0.506382	-1.63086	2.46558
8095	-19951	5836	2.19242	-0.715605	-1.46406	0.507415	-1.44961	2.28384		8095	-19951	5836	2.16362	-0.903193	-1.24806	0.478616	-1.63719	2.49984		2543	-19951	5860	2.21074	-0.942899	-1.25547	0.525743	-1.6769	2.49243
8096	-19949	5836	2.20123	-0.729317	-1.45913	0.516231	-1.46332	2.28877		8096	-19949	5836	2.20014	-1.07601	-1.1121	0.515137	-1.81001	2.6358		2544	-19949	5860	2.18417	-0.948974	-1.22285	0.499171	-1.68297	2.52505
8097	-19947	5836	2.23801	-0.74095	-1.48429	0.553009	-1.47495	2.26361		8097	-19947	5836	2.16198	-0.827538	-1.32225	0.476979	-1.56154	2.42565		2545	-19947	5860	2.17951	-0.918316	-1.24897	0.494507	-1.65232	2.49893
8098	-19945	5836	2.11854	-0.822883	-1.2838	0.433539	-1.55688	2.4641		8098	-19945	5836	2.20367	-1.11923	-1.07272	0.518667	-1.85323	2.67518		2546	-19945	5860	2.17022	-0.90281	-1.25515	0.485225	-1.63681	2.49275
8099	-19943	5836	2.09558	-0.810318	-1.27337	0.410579	-1.54432	2.47453		8099	-19943	5836	2.20034	-1.07593	-1.11258	0.515344	-1.80993	2.63532		2547	-19943	5860	2.21571	-0.511887	-1.69037	0.53071	-1.24589	2.05753
8100	-19941	5836	2.07911	-0.805108	-1.26248	0.394115	-1.53911	2.48542		8100	-19941	5836	2.2535	-0.830905	-1.40963	0.568501	-1.5649	2.33827		2548	-19941	5860	2.16557	-0.962842	-1.19054	0.480572	-1.69684	2.55736
8101	-19939	5836	2.17476	-0.764308	-1.39793	0.48976	-1.49831	2.34997		8101	-19939	5836	2.12739	-0.807802	-1.30736	0.442387	-1.5418	2.44054		2549	-19939	5860	2.16255	-0.945877	-1.20462	0.477549	-1.67988	2.54328
8102	-19937	5836	2.12705	-0.894623	-1.2207	0.442055	-1.62862	2.5272		8102	-19937	5836	2.16173	-1.07846	-1.07131	0.476731	-1.81246	2.67659		2550	-19937	5860	2.21287	-0.906494	-1.29388	0.52787	-1.64049	2.45402
8103	-19935	5836	2.18104	-0.704979	-1.46368	0.496038	-1.43898	2.28422		8103	-19935	5836	2.17776	-0.829707	-1.33604	0.492764	-1.56371	2.41186		2551	-19935	5860	2.16597	-0.962945	-1.1909	0.480966	-1.69694	2.557
8104	-19933	5836	2.16451	-0.766918	-1.3848	0.479505	-1.50092	2.3631		8104	-19933	5836	2.15152	-1.13737	-1.0024	0.466518	-1.87137	2.7455		2552	-19933	5860	2.1495	-0.899619	-1.23801	0.464499	-1.63362	2.50989
8105	-19931	5836	2.12092	-0.861453	-1.24781	0.435916	-1.59545	2.50009		8105	-19931	5836	2.1444	-1.09564	-1.037	0.459402	-1.82964	2.7109		2553	-19931	5860	2.15464	-0.925221	-1.21735	0.469639	-1.65922	2.53055
8106	-19929	5836	2.1905	-0.752153	-1.42566	0.505497	-1.48615	2.32224		8106	-19929	5836	2.20633	-1.07026	-1.12437	0.521334	-1.80426	2.62353		2554	-19929	5860	2.21761	-0.498977	-1.70534	0.53261	-1.23298	2.04256
8107	-19927	5836	2.16588	-0.815405	-1.33825	0.480877	-1.5494	2.40965		8107	-19927	5836	2.24257	-1.04631	-1.18398	0.557569	-1.78031	2.56392		2555	-19927	5860	2.16381	-0.9995	-1.1523	0.478807	-1.7335	2.5956
8108	-19925	5836	2.17641	-0.793212	-1.37084	0.491406	-1.52721	2.37706		8108	-19925	5836	2.19029	-0.81588	-1.3614	0.505288	-1.54988	2.3865		2556	-19925	5860	2.14563	-0.937046	-1.19659	0.460626	-1.67105	2.55131
8109	-19923	5836	2.18583	-0.790146	-1.38319	0.500832	-1.52415	2.36471		8109	-19923	5836	2.21191	-0.803422	-1.3961	0.526908	-1.53742	2.3518		2557	-19923	5860	2.14618	-0.956813	-1.17742	0.461178	-1.69081	2.57048
8110	-19921	5836	2.15582	-1.01115	-1.13269	0.470824	-1.74515	2.61521		8110	-19921	5836	2.11899	-0.851619	-1.25545	0.433991	-1.58562	2.49245		2558	-19921	5860	2.15272	-0.950025	-1.19085	0.467719	-1.68403	2.55705
8111	-19919	5836	2.11303	-0.751911	-1.34876	0.428033	-1.48591	2.39914		8111	-19919	5836	2.16832	-0.835385	-1.32102	0.483325	-1.56939	2.42688		2559	-19919	5860	2.14258	-0.927925	-1.20266	0.457579	-1.66193	2.54524
8112	-19917	5836	2.07645	-0.891087	-1.17397	0.391447	-1.62509	2.57393		8112	-19917	5836	2.13156	-0.828531	-1.29076	0.446558	-1.56253	2.45714		2560	-19917	5860	2.15563	-0.905072	-1.23843	0.470628	-1.63907	2.50947
8113	-19915	5836	2.08435	-0.821138	-1.25188	0.399352	-1.55514	2.49602		8113	-19915	5836	2.21769	-0.82212	-1.383	0.532693	-1.55612	2.3649		2561	-19915	5860	2.21148	-0.987438	-1.21155	0.526478	-1.72144	2.53635
8114	-19913	5836	2.07228	-0.818422	-1.24236	0.387284	-1.55242	2.50554		8114	-19913	5836	2.11306	-0.886959	-1.21413	0.428057	-1.62096	2.53377		2562	-19913	5860	2.12343	-0.921524	-1.19012	0.438434	-1.65552	2.55778
8115	-19911	5836	2.02083	-0.823226	-1.18612	0.335831	-1.55723	2.56178		8115	-19911	5836	2.21754	-1.05083	-1.15432	0.532539	-1.78483	2.59358		2563	-19911	5860	2.16637	-0.997293	-1.15701	0.481373	-1.73129	2.59089
8116	-19909	5836	2.17714	-0.786678	-1.37852	0.492137	-1.52068	2.36938		8116	-19909	5836	2.18416	-0.801389	-1.37025	0.49916	-1.53539	2.37765		2564	-19909	5860	2.14604	-0.9576	-1.17639	0.461038	-1.6916	2.57151
8117	-19907	5836	2.16037	-0.824003	-1.32397	0.475369	-1.558	2.42393		8117	-19907	5836	2.1455	-1.17623	-0.957942	0.460504	-1.91023	2.78996		2565	-19907	5860	2.13976	-0.943527	-1.18437	0.454761	-1.67753	2.56353
8118	-19905	5836	2.10154	-0.877047	-1.21306	0.416535	-1.61105	2.53484		8118	-19905	5836	2.20313	-0.799902	-1.39061	0.518128	-1.5339	2.35729		2566	-19905	5860	2.13634	-0.976574	-1.148	0.451341	-1.71057	2.5999
8119	-19903	5836	2.08102	-0.876649	-1.19302	0.396022	-1.61065	2.55488		8119	-19903	5836	2.16024	-1.16675	-0.981836	0.475243	-1.90075	2.76606		2567	-19903	5860	2.13838	-0.918722	-1.20759	0.453384	-1.65272	2.54031
8120	-19901	5836	2.17254	-0.762998	-1.39755	0.487539	-1.497	2.35035		8120	-19901	5836	2.09877	-0.948912	-1.13797	0.41377	-1.68291	2.60993		2568	-19901	5860	2.11599	-1.30111	-0.802791	0.430993	-2.03511	2.94511
8121	-19899	5836	2.16965	-0.807664	-1.34953	0.484648	-1.54166	2.39837		8121	-19899	5836	2.23616	-1.11284	-1.11129	0.551155	-1.84684	2.63661		2569	-19899	5860	2.14965	-1.01158	-1.12604	0.464645	-1.74558	2.62186
8122	-19897	5836	2.07932	-0.881181	-1.18694	0.394319	-1.61518	2.56096		8122	-19897	5836	2.17278	-1.15947	-1.00181	0.487781	-1.89347	2.74609		2570	-19897	5860	2.12526	-0.971115	-1.14248	0.440261	-1.70511	2.60542
8123	-19895	5836	2.12312	-1.01093	-1.10007	0.438125	-1.74493	2.64783		8123	-19895	5836	2.11893	-0.899533	-1.20762	0.433926	-1.63353	2.54028		2571	-19895	5860	2.11749	-0.952919	-1.15281	0.432489	-1.68692	2.59509
8124	-19893	5836	2.04023	-0.895909	-1.13309	0.355231	-1.62991	2.61481		8124	-19893	5836	2.18505	-0.852845	-1.31934	0.50005	-1.58684	2.42856		2572	-19893	5860	2.18077	-0.960514	-1.20792	0.495772	-1.69451	2.53998
8125	-19891	5836	2.14746	-0.81055	-1.3247	0.46246	-1.54455	2.4232		8125	-19891	5836	2.20974	-1.13265	-1.06493	0.524736	-1.86665	2.68297		2573	-19891	5860	2.18831	-0.953861	-1.22217	0.50331	-1.68786	2.52573
8126	-19889	5836	2.07734	-0.826843	-1.23869	0.392335	-1.56084	2.50921		8126	-19889	5836	2.14021	-0.92038	-1.20825	0.455215	-1.65438	2.53965		2574	-19889	5860	2.19399	-1.01471	-1.16699	0.508992	-1.74871	2.58091
8127	-19887	5836	2.07951	-0.891185	-1.1771	0.394512	-1.62519	2.5708		8127	-19887	5836	2.26042	-1.1294	-1.11867	0.575415	-1.8634	2.62923		2575	-19887	5860	2.18321	-0.949658	-1.22131	0.498211	-1.68366	2.52658
8128	-19885	5836	2.13648	-0.805633	-1.31833	0.451482	-1.53963	2.42957		8128	-19885	5836	2.14203	-1.22666	-0.903653	0.457035	-1.96066	2.84425		2576	-19885	5860	2.11361	-0.902743	-1.19912	0.428608	-1.63674	2.54878
8129	-19883	5836	2.1661	-0.791567	-1.36227	0.481099	-1.52557	2.38563		8129	-19883	5836	2.19733	-1.10765	-1.07754	0.512333	-1.84165	2.67036		2577	-19883	5860	2.12394	-0.997536	-1.11475	0.43894	-1.73154	2.63315
8130	-19881	5836	2.10564	-0.788478	-1.30468	0.420643	-1.52248	2.44322		8130	-19881	5836	2.17421	-0.910803	-1.25084	0.48921	-1.6448	2.49706		2578	-19881	5860	2.11365	-0.958066	-1.14399	0.428646	-1.69207	2.60391
8131	-19879	5836	2.17531	-0.854243	-1.30857	0.490306	-1.58824	2.43933		8131	-19879	5836	2.09311	-0.929591	-1.1517	0.408107	-1.66359	2.5962		2579	-19879	5860	2.129	-0.98002	-1.13729	0.443999	-1.71402	2.61061
8132	-19877	5836	2.14944	-0.842533	-1.29465	0.464441	-1.57653	2.45325		8132	-19877	5836	2.15748	-0.91957	-1.22625	0.472478	-1.65357	2.52165		2580	-19877	5860	2.1296	-0.99942	-1.11848	0.444603	-1.73342	2.62942
8133	-19875	5836	2.16483	-0.850702	-1.30174	0.479831	-1.5847	2.44616		8133	-19875	5836	2.06424	-1.12386	-0.929416	0.379236	-1.85786	2.81848		2581	-19875	5860	2.15648	-1.35678	-0.787384	0.471477	-2.09077	2.96052
8134	-19873	5836	2.14485	-0.807264	-1.32549	0.459851	-1.54126	2.42241		8134	-19873	5836	2.11201	-0.971154	-1.12926	0.427007	-1.70515	2.61864		2582	-19873	5860	2.10981	-0.972448	-1.12573	0.42481	-1.70645	2.62216
8135	-19871	5836	2.11653	-1.15429	-0.950977	0.43153	-1.88829	2.79692		8135	-19871	5836	2.1355	-0.957447	-1.16625	0.450496	-1.69145	2.58165		2583	-19871	5860	2.13475	-1.06123	-1.06182	0.449751	-1.79523	2.68608
8136	-19869	5836	2.10189	-0.895319	-1.19504	0.416892	-1.62932	2.55286		8136	-19869	5836	2.16012	-1.20229	-0.946483	0.475125	-1.93629	2.80142		2584	-19869	5860	2.11972	-0.938337	-1.16952	0.434723	-1.67234	2.57838
8137	-19867	5836	2.16743	-1.06044	-1.09508	0.48243	-1.79444	2.65282		8137	-19867	5836	2.18009	-0.844435	-1.32305	0.495088	-1.57844	2.42485		2585	-19867	5860	2.12824	-1.00867	-1.10787	0.443238	-1.74267	2.64004
8138	-19865	5836	2.19017	-1.05222	-1.12592	0.505173	-1.78622	2.62198		8138	-19865	5836	2.09805	-0.911517	-1.17467	0.413052	-1.64552	2.57322		2586	-19865	5860	2.13146	-1.0283	-1.09147	0.446465	-1.7623	2.65643
8139	-19863	5836	2.14921	-0.817689	-1.319	0.46421	-1.55169	2.4289		8139	-19863	5836	2.1889	-1.11368	-1.06301	0.503898	-1.84768	2.68489		2587	-19863	5860	2.18144	-0.951903	-1.21709	0.496436	-1.6859	2.53081
8140	-19861	5836	2.07211	-1.41053	-0.65123	0.387106	-2.14452	3.09667		8140	-19861	5836	2.16427	-1.15012	-1.00268	0.479269	-1.88412	2.74522		2588	-19861	5860	2.13187	-1.06888	-1.05152	0.446871	-1.80288	2.69638
8141	-19859	5836	2.10074	-0.894015	-1.19511	0.415742	-1.62801	2.55279		8141	-19859	5836	2.22114	-1.07708	-1.1317	0.536143	-1.81108	2.6162		2589	-19859	5860	2.21531	-0.684321	-1.5179	0.530313	-1.41832	2.23
8142	-19857	5836	2.10525	-0.957846	-1.13571	0.420251	-1.69185	2.61219		8142	-19857	5836	2.15037	-1.13933	-0.999583	0.465372	-1.87333	2.74832		2590	-19857	5860	2.13277	-0.987941	-1.1331	0.447768	-1.72194	2.6148
8143	-19855	5836	2.17947	-0.778033	-1.38897	0.494466	-1.51203	2.35893		8143	-19855	5836	2.13401	-1.18504	-0.93735	0.449014	-1.91904	2.81055		2591	-19855	5860	2.11217	-0.951549	-1.14906	0.427174	-1.68555	2.59884
8144	-19853	5836	2.15559	-1.08605	-1.05769	0.470592	-1.82005	2.69021		8144	-19853	5836	2.132	-1.14121	-0.979563	0.446998	-1.87521	2.76834		2592	-19853	5860	2.12242	-0.984184	-1.12658	0.437418	-1.71818	2.62132
8145	-19851	5836	2.17026	-0.861898	-1.29596	0.485262	-1.5959	2.45194		8145	-19851	5836	2.19617	-1.12345	-1.06032	0.511168	-1.85745	2.68758		2593	-19851	5860	2.11691	-0.992015	-1.11336	0.431911	-1.72601	2.63454
8146	-19849	5836	2.19577	-1.0936	-1.09008	0.510768	-1.8276	2.65782		8146	-19849	5836	2.12717	-0.937711	-1.17762	0.442171	-1.67171	2.57028		2594	-19849	5860	2.13788	-1.0428	-1.08331	0.45288	-1.7768	2.66459
8147	-19847	5836	2.23524	-1.13104	-1.0923	0.550236	-1.86504	2.6556		8147	-19847	5836	2.23341	-1.1329	-1.08817	0.54841	-1.8669	2.65973		2595	-19847	5860	2.12627	-0.980242	-1.13444	0.441269	-1.71424	2.61346
8148	-19845	5836	2.25331	-1.11865	-1.12252	0.56831	-1.85265	2.62538		8148	-19845	5836	2.24207	-1.08716	-1.14273	0.557074	-1.82116	2.60517		2596	-19845	5860	2.12994	-1.37304	-0.74499	0.444942	-2.10704	3.00291
8149	-19843	5836	2.15504	-1.35242	-0.791253	0.470041	-2.08642	2.95665		8149	-19843	5836	2.11209	-0.920252	-1.18015	0.427086	-1.65425	2.56775		2597	-19843	5860	2.19715	-0.968512	-1.21625	0.512146	-1.70251	2.53165
8150	-19841	5836	2.19574	-0.85957	-1.32363	0.510743	-1.59357	2.42427		8150	-19841	5836	2.14777	-0.912712	-1.22318	0.462766	-1.64671	2.52472		2598	-19841	5860	2.14	-1.00096	-1.12725	0.455003	-1.73496	2.62065
8151	-19839	5836	2.1275	-0.926879	-1.18899	0.442498	-1.66088	2.55891		8151	-19839	5836	2.17757	-1.20284	-0.963298	0.492568	-1.93684	2.7846		2599	-19839	5860	2.14093	-0.943196	-1.186	0.455925	-1.6772	2.56189
8152	-19837	5836	2.16386	-0.831374	-1.32026	0.478865	-1.56537	2.42764		8152	-19837	5836	2.21605	-1.14478	-1.05891	0.53105	-1.87878	2.68899		2600	-19837	5860	2.1439	-0.920304	-1.21187	0.458901	-1.6543	2.53603
8153	-19835	5836	2.1729	-1.14245	-1.01829	0.487897	-1.87645	2.72961		8153	-19835	5836	2.27756	-1.13198	-1.13334	0.592559	-1.86598	2.61456		2601	-19835	5860	2.14723	-0.975071	-1.16041	0.462227	-1.70907	2.58749
8154	-19833	5836	2.16243	-1.19433	-0.956735	0.477433	-1.92833	2.79116		8154	-19833	5836	2.17753	-1.20413	-0.96169	0.492527	-1.93813	2.78621		2602	-19833	5860	2.15851	-1.06019	-1.08671	0.473514	-1.79419	2.66119
8155	-19831	5836	2.12072	-1.18441	-0.924931	0.435722	-1.91841	2.82297		8155	-19831	5836	2.17004	-1.13306	-1.02533	0.485038	-1.86706	2.72257		2603	-19831	5860	2.1524	-0.953877	-1.18661	0.467398	-1.68788	2.56129
8156	-19829	5836	2.19237	-0.87973	-1.30002	0.507371	-1.61373	2.44788		8156	-19829	5836	2.22377	-1.0985	-1.11291	0.538768	-1.8325	2.63499		2604	-19829	5860	2.14355	-0.910134	-1.22167	0.458549	-1.64413	2.52623
8157	-19827	5836	2.135	-0.90182	-1.22147	0.449996	-1.63582	2.52643		8157	-19827	5836	2.24001	-1.11475	-1.11279	0.555007	-1.84875	2.63511		2605	-19827	5860	2.13892	-0.999214	-1.12802	0.453924	-1.73321	2.61988
8158	-19825	5836	2.15207	-1.16264	-0.978016	0.467073	-1.89664	2.76988		8158	-19825	5836	2.19643	-1.17881	-1.00615	0.511432	-1.91281	2.74175		2606	-19825	5860	2.15536	-0.973141	-1.17051	0.470361	-1.70714	2.57739
8159	-19823	5836	2.22703	-1.12699	-1.08788	0.54203	-1.86099	2.66002		8159	-19823	5836	2.15807	-1.13542	-1.01091	0.473069	-1.86942	2.73699		2607	-19823	5860	2.19911	-0.935745	-1.25114	0.514115	-1.66975	2.49676
8160	-19821	5836	2.23693	-1.09296	-1.13169	0.551929	-1.82696	2.6162		8160	-19821	5836	2.18809	-1.19079	-0.985695	0.503093	-1.92479	2.7622		2608	-19821	5860	2.22034	-0.564249	-1.64305	0.535342	-1.29825	2.10485
8161	-19819	5836	2.22406	-1.12988	-1.08178	0.539064	-1.86388	2.66612		8161	-19819	5836	2.24478	-1.10256	-1.12999	0.559779	-1.83656	2.61791		2609	-19819	5860	2.15706	-0.941952	-1.20307	0.472058	-1.67595	2.54483
8162	-19817	5836	2.21158	-1.15545	-1.04393	0.526583	-1.88945	2.70397		8162	-19817	5836	2.17856	-1.2109	-0.956287	0.49356	-1.9449	2.79161		2610	-19817	5860	2.13131	-1.38375	-0.735699	0.44631	-2.11775	3.0122
8163	-19815	5836	2.23554	-1.12452	-1.09889	0.550539	-1.85852	2.64901		8163	-19815	5836	2.16179	-1.14883	-1.00174	0.476794	-1.88283	2.74616		2611	-19815	5860	2.17178	-0.987899	-1.17234	0.486781	-1.7219	2.57556
8164	-19813	5836	2.17824	-1.13608	-1.02983	0.493243	-1.87008	2.71807		8164	-19813	5836	2.17983	-1.18007	-0.988286	0.494833	-1.91407	2.75961		2612	-19813	5860	2.20456	-0.983249	-1.20901	0.519558	-1.71725	2.53889
8165	-19811	5836	2.23385	-1.12859	-1.09306	0.548848	-1.86259	2.65484		8165	-19811	5836	2.09843	-1.11843	-0.968688	0.41343	-1.85243	2.77921		2613	-19811	5860	2.16098	-0.95352	-1.19566	0.475981	-1.68752	2.55224
8166	-19809	5836	2.16792	-1.21439	-0.942261	0.482925	-1.94839	2.80564		8166	-19809	5836	2.17889	-1.20501	-0.962259	0.493891	-1.93901	2.78564		2614	-19809	5860	2.16352	-1.00797	-1.14366	0.478525	-1.74197	2.60424
8167	-19807	5836	2.23526	-1.12543	-1.09765	0.550259	-1.85943	2.65025		8167	-19807	5836	2.26721	-1.11685	-1.13773	0.582209	-1.85085	2.61017		2615	-19807	5860	2.14439	-0.966192	-1.16645	0.459388	-1.70019	2.58145
8168	-19805	5836	2.20049	-0.926951	-1.26103	0.515488	-1.66095	2.48687		8168	-19805	5836	2.17279	-1.18335	-0.977723	0.487785	-1.91735	2.77018		2616	-19805	5860	2.21556	-1.03795	-1.16545	0.530563	-1.77195	2.58245
8169	-19803	5836	2.2651	-1.166	-1.08714	0.580098	-1.9	2.66076		8169	-19803	5836	2.17945	-1.14265	-1.02515	0.494453	-1.87665	2.72275		2617	-19803	5860	2.15617	-1.00729	-1.13724	0.471169	-1.74129	2.61066
8170	-19801	5836	2.21729	-0.88116	-1.32355	0.532286	-1.61516	2.42435		8170	-19801	5836	2.16405	-1.16783	-0.98448	0.479055	-1.90183	2.76342		2618	-19801	5860	2.2206	-1.03256	-1.17579	0.535599	-1.76656	2.57211
8171	-19799	5836	2.20196	-0.883043	-1.30642	0.516958	-1.61704	2.44148		8171	-19799	5836	2.18438	-1.14911	-1.02357	0.499376	-1.88311	2.72433		2619	-19799	5860	2.15856	-1.03498	-1.11187	0.473556	-1.76898	2.63603
8172	-19797	5836	2.22617	-1.16753	-1.04647	0.54117	-1.90153	2.70143		8172	-19797	5836	2.19284	-1.22167	-0.959666	0.507837	-1.95567	2.78823		2620	-19797	5860	2.15548	-0.949447	-1.19415	0.47048	-1.68345	2.55375
8173	-19795	5836	2.12828	-1.2146	-0.902325	0.443279	-1.9486	2.84558		8173	-19795	5836	2.17995	-1.18419	-0.984234	0.49495	-1.91819	2.76367		2621	-19795	5860	2.13538	-0.99369	-1.13	0.450378	-1.72769	2.61789
8174	-19793	5836	2.23172	-1.17298	-1.0465	0.546725	-1.90698	2.7014		8174	-19793	5836	2.25099	-1.10774	-1.13093	0.565987	-1.84174	2.61697		2622	-19793	5860	2.16158	-0.985499	-1.16423	0.47658	-1.7195	2.58367
8175	-19791	5836	2.16303	-1.22904	-0.92269	0.478025	-1.96304	2.82521		8175	-19791	5836	2.13361	-1.15572	-0.966385	0.448605	-1.88972	2.78151		2623	-19791	5860	2.14638	-0.989631	-1.14507	0.461381	-1.72363	2.60283
8176	-19789	5836	2.18534	-1.2363	-0.937704	0.500337	-1.9703	2.8102		8176	-19789	5836	2.24586	-1.1194	-1.11416	0.56086	-1.8534	2.63374		2624	-19789	5860	2.13385	-0.865675	-1.25641	0.448851	-1.59967	2.49149
8177	-19787	5836	2.14408	-1.18066	-0.952008	0.459077	-1.91466	2.79589		8177	-19787	5836	2.18424	-1.18269	-0.990075	0.499238	-1.91669	2.75782		2625	-19787	5860	2.15916	-1.01678	-1.13049	0.474162	-1.75078	2.61741
8178	-19785	5836	2.23892	-1.17272	-1.05408	0.553919	-1.90672	2.69382		8178	-19785	5836	2.24621	-1.08016	-1.15359	0.561212	-1.81416	2.59431		2626	-19785	5860	2.16582	-1.03943	-1.11463	0.480822	-1.77343	2.63327
8179	-19783	5836	2.22876	-1.15097	-1.06548	0.543763	-1.88497	2.68242		8179	-19783	5836	2.18715	-1.21375	-0.961866	0.502145	-1.94775	2.78603		2627	-19783	5860	2.14417	-1.37829	-0.753912	0.459169	-2.11229	2.99399
8180	-19781	5836	2.24615	-1.18581	-1.04808	0.561148	-1.91981	2.69982		8180	-19781	5836	2.16561	-1.22446	-0.92926	0.480612	-1.95846	2.81864		2628	-19781	5860	2.17583	-0.990606	-1.17331	0.490827	-1.72461	2.57459
8181	-19779	5836	2.21464	-1.14852	-1.05369	0.529644	-1.88252	2.69421		8181	-19779	5836	2.17598	-1.20795	-0.956356	0.490979	-1.94195	2.79154		2629	-19779	5860	2.21306	-0.987581	-1.21325	0.528063	-1.72158	2.53465
8182	-19777	5836	2.25434	-1.24165	-1.00049	0.569339	-1.97565	2.74741		8182	-19777	5836	2.213	-1.11397	-1.08648	0.528001	-1.84797	2.66142		2630	-19777	5860	2.15284	-0.949662	-1.19138	0.467842	-1.68366	2.55652
8183	-19775	5836	2.22134	-1.19324	-1.01599	0.536342	-1.92724	2.73191		8183	-19775	5836	2.2128	-1.19213	-1.00917	0.527803	-1.92613	2.73874		2631	-19775	5860	2.14758	-0.972255	-1.16358	0.462576	-1.70626	2.58432
8184	-19773	5836	2.24224	-1.17308	-1.05683	0.557244	-1.90708	2.69107		8184	-19773	5836	2.1638	-1.20537	-0.946772	0.4788	-1.93937	2.80113		2632	-19773	5860	2.14425	-0.962593	-1.17005	0.459251	-1.69659	2.57785
8185	-19771	5836	2.2585	-1.19027	-1.05631	0.573496	-1.92427	2.69159		8185	-19771	5836	2.17689	-1.21569	-0.949538	0.491894	-1.94969	2.79836		2633	-19771	5860	2.14126	-0.933024	-1.19666	0.456263	-1.66702	2.55124
8186	-19769	5836	2.21315	-1.19317	-1.00777	0.528151	-1.92717	2.74013		8186	-19769	5836	2.27034	-1.14217	-1.11586	0.585343	-1.87617	2.63204		2634	-19769	5860	2.13587	-1.38877	-0.735086	0.450871	-2.12277	3.01281
8187	-19767	5836	2.16527	-1.25989	-0.894001	0.480269	-1.99389	2.8539		8187	-19767	5836	2.21164	-1.20496	-0.995371	0.526637	-1.93896	2.75253		2635	-19767	5860	2.13925	-0.917506	-1.20999	0.454249	-1.65151	2.53791
8188	-19765	5836	2.23159	-1.18695	-1.03246	0.546595	-1.92095	2.71544		8188	-19765	5836	2.24895	-1.14845	-1.08815	0.563954	-1.88245	2.65975		2636	-19765	5860	2.14693	-0.96115	-1.17418	0.461928	-1.69515	2.57372
8189	-19763	5836	2.15884	-1.21867	-0.92902	0.473836	-1.95267	2.81888		8189	-19763	5836	2.17116	-1.2429	-0.91657	0.486157	-1.9769	2.83133		2637	-19763	5860	2.14259	-1.00146	-1.12945	0.457586	-1.73546	2.61845
8190	-19761	5836	2.16786	-1.29424	-0.862282	0.482863	-2.02824	2.88562		8190	-19761	5836	2.19273	-1.29068	-0.890735	0.507729	-2.02468	2.85717		2638	-19761	5860	2.15323	-0.997028	-1.14436	0.468234	-1.73103	2.60354
8191	-19759	5836	2.1797	-1.26717	-0.901128	0.494695	-2.00117	2.84677		8191	-19759	5836	2.20899	-1.219	-0.978759	0.523989	-1.953	2.76914		2639	-19759	5860	2.1888	-1.10841	-1.06878	0.503804	-1.84241	2.67912
8192	-19757	5836	2.23108	-1.18227	-1.03648	0.546079	-1.91627	2.71142		8192	-19757	5836	2.25224	-1.08668	-1.15328	0.56724	-1.82068	2.59462		2640	-19757	5860	2.19815	-0.995536	-1.19044	0.513147	-1.72954	2.55746
8193	-19755	5836	2.15853	-1.12477	-1.02181	0.473526	-1.85877	2.72609		8193	-19755	5836	2.18264	-1.20763	-0.963575	0.497639	-1.94163	2.78432		2641	-19755	5860	2.17367	-1.05326	-1.10866	0.488666	-1.78726	2.63924
8194	-19753	5836	2.25356	-1.22763	-1.01378	0.568561	-1.96163	2.73412		8194	-19753	5836	2.25657	-1.19036	-1.05374	0.571574	-1.92436	2.69416		2642	-19753	5860	2.14412	-1.03348	-1.09901	0.459123	-1.76748	2.64889
8195	-19751	5836	2.17754	-1.2868	-0.879267	0.492536	-2.0208	2.86863		8195	-19751	5836	2.1904	-1.20323	-0.97582	0.505404	-1.93723	2.77208		2643	-19751	5860	2.15322	-1.03684	-1.10465	0.468223	-1.77084	2.64325
8196	-19749	5836	2.20904	-1.19785	-0.999292	0.524036	-1.93185	2.74861		8196	-19749	5836	2.22845	-1.13828	-1.07771	0.543446	-1.87228	2.67019		2644	-19749	5860	2.18866	-0.999597	-1.17705	0.503657	-1.7336	2.57085
8197	-19747	5836	2.17567	-1.30046	-0.864066	0.490667	-2.03446	2.88383		8197	-19747	5836	2.1827	-0.925906	-1.24489	0.497705	-1.65991	2.50301		2645	-19747	5860	2.12402	-1.35514	-0.757013	0.439016	-2.08914	2.99089
8198	-19745	5836	2.21842	-1.2473	-0.958881	0.533421	-1.9813	2.78902		8198	-19745	5836	2.21979	-1.21345	-0.994176	0.534788	-1.94745	2.75372		2646	-19745	5860	2.14764	-1.0111	-1.12491	0.462636	-1.7451	2.62299
8199	-19743	5836	2.23517	-1.21592	-1.00714	0.550174	-1.94992	2.74076		8199	-19743	5836	2.19833	-1.17232	-1.01448	0.513334	-1.90632	2.73342		2647	-19743	5860	2.1603	-1.03357	-1.11496	0.475297	-1.76757	2.63294
8200	-19741	5836	2.20153	-1.18467	-1.00482	0.516525	-1.91867	2.74308		8200	-19741	5836	2.23064	-1.13628	-1.08209	0.545641	-1.87028	2.66581		2648	-19741	5860	2.13167	-0.994905	-1.12527	0.446667	-1.7289	2.62263
8201	-19739	5836	2.23885	-1.23927	-0.987362	0.553848	-1.97327	2.76054		8201	-19739	5836	2.22376	-1.11775	-1.09382	0.53876	-1.85175	2.65408		2649	-19739	5860	2.13512	-1.00691	-1.11661	0.450124	-1.74091	2.63129
8202	-19737	5836	2.23432	-1.2269	-0.995215	0.549324	-1.9609	2.75269		8202	-19737	5836	2.21351	-1.23472	-0.967313	0.528509	-1.96872	2.78059		2650	-19737	5860	2.14925	-1.08708	-1.05061	0.464246	-1.82108	2.69729
8203	-19735	5836	2.2282	-1.17053	-1.04544	0.5432	-1.90453	2.70246		8203	-19735	5836	2.14511	-1.19387	-0.940193	0.460108	-1.92787	2.80771		2651	-19735	5860	2.146	-1.0152	-1.1191	0.460998	-1.7492	2.6288
8204	-19733	5836	2.22185	-1.21593	-0.993961	0.536851	-1.94993	2.75394		8204	-19733	5836	2.23379	-1.15925	-1.0624	0.548794	-1.89325	2.6855		2652	-19733	5860	2.12382	-0.985031	-1.12728	0.438817	-1.71903	2.62062
8205	-19731	5836	2.1831	-0.922451	-1.24817	0.498098	-1.65645	2.49973		8205	-19731	5836	2.19263	-1.25853	-0.922895	0.507626	-1.99253	2.825		2653	-19731	5860	2.1293	-1.0173	-1.10058	0.4443	-1.7513	2.64732
8206	-19729	5836	2.15997	-1.18445	-0.9635	0.474966	-1.91845	2.7844		8206	-19729	5836	2.23021	-1.19802	-1.01969	0.545215	-1.93202	2.72821		2654	-19729	5860	2.14869	-1.04328	-1.09381	0.463691	-1.77728	2.65409
8207	-19727	5836	2.15542	-1.28349	-0.860682	0.47042	-2.01749	2.88722		8207	-19727	5836	2.16246	-1.22847	-0.922619	0.477464	-1.96247	2.82528		2655	-19727	5860	2.14534	-1.06681	-1.0669	0.460341	-1.80081	2.681
8208	-19725	5836	2.14918	-1.28368	-0.854155	0.464184	-2.01768	2.89375		8208	-19725	5836	2.18235	-1.29394	-0.877078	0.497348	-2.02793	2.87082		2656	-19725	5860	2.15479	-1.05037	-1.09268	0.469792	-1.78437	2.65522
8209	-19723	5836	2.15182	-1.29461	-0.845925	0.466823	-2.02861	2.90198		8209	-19723	5836	2.19678	-1.16106	-1.02371	0.511776	-1.89506	2.72419		2657	-19723	5860	2.14383	-1.04598	-1.08632	0.45883	-1.77998	2.66158
8210	-19721	5836	2.20661	-1.27039	-0.924006	0.521606	-2.00439	2.82389		8210	-19721	5836	2.19415	-1.2127	-0.970153	0.509149	-1.9467	2.77775		2658	-19721	5860	2.15562	-1.07173	-1.07259	0.470615	-1.80573	2.67531
8211	-19719	5836	2.15636	-1.38303	-0.762171	0.471358	-2.11703	2.98573		8211	-19719	5836	2.18191	-1.29416	-0.876215	0.49691	-2.02816	2.87168		2659	-19719	5860	2.13661	-1.07166	-1.05349	0.451611	-1.80566	2.69441
8212	-19717	5836	2.20169	-1.248	-0.94194	0.516693	-1.982	2.80596		8212	-19717	5836	2.22835	-1.15593	-1.06035	0.543352	-1.88993	2.68755		2660	-19717	5860	2.13854	-1.05106	-1.07603	0.453535	-1.78506	2.67187
8213	-19715	5836	2.19343	-1.23344	-0.94804	0.508429	-1.96744	2.79986		8213	-19715	5836	2.13963	-1.21132	-0.916965	0.454629	-1.94532	2.83094		2661	-19715	5860	2.13083	-1.01498	-1.10451	0.445827	-1.74898	2.64339
8214	-19713	5836	2.21304	-1.24544	-0.955772	0.52804	-1.97944	2.79213		8214	-19713	5836	2.19344	-1.24552	-0.936787	0.508435	-1.97952	2.81111		2662	-19713	5860	2.12115	-0.983705	-1.12615	0.43615	-1.71771	2.62175
8215	-19711	5836	2.17134	-1.18917	-0.970327	0.486335	-1.92317	2.77757		8215	-19711	5836	2.23037	-1.1723	-1.04594	0.545372	-1.9063	2.70195		2663	-19711	5860	2.13282	-1.03826	-1.08323	0.447818	-1.77226	2.66467
8216	-19709	5836	2.21058	-1.26582	-0.932958	0.525578	-1.99982	2.81494		8216	-19709	5836	2.22325	-1.1752	-1.03607	0.538247	-1.9092	2.71183		2664	-19709	5860	2.14905	-1.03893	-1.09862	0.464051	-1.77293	2.64927
8217	-19707	5836	2.21617	-1.28302	-0.921278	0.531169	-2.01702	2.82662		8217	-19707	5836	2.15446	-1.23876	-0.904539	0.469456	-1.97276	2.84336		2665	-19707	5860	2.12534	-1.06797	-1.04606	0.440335	-1.80197	2.70184
8218	-19705	5836	2.11886	-1.29621	-0.811491	0.433856	-2.03021	2.93641		8218	-19705	5836	2.21133	-1.17854	-1.02099	0.526327	-1.91254	2.72691		2666	-19705	5860	2.11884	-1.0681	-1.03947	0.433845	-1.8021	2.70843
8219	-19703	5836	2.22269	-1.19923	-1.01152	0.537692	-1.93323	2.73638		8219	-19703	5836	2.22869	-1.16662	-1.05004	0.543688	-1.90062	2.69786		2667	-19703	5860	2.12884	-1.0636	-1.05391	0.443841	-1.7976	2.69399
8220	-19701	5836	2.16013	-1.20176	-0.946712	0.475128	-1.93576	2.80119		8220	-19701	5836	2.15312	-1.28586	-0.856046	0.46812	-2.01986	2.89185		2668	-19701	5860	2.13815	-1.04883	-1.07779	0.453148	-1.78283	2.67011
8221	-19699	5836	2.17028	-1.40088	-0.757684	0.485279	-2.13488	2.99022		8221	-19699	5836	2.1983	-1.25151	-0.93543	0.513301	-1.98551	2.81247		2669	-19699	5860	2.14008	-1.10588	-1.02285	0.455083	-1.83988	2.72505
8222	-19697	5836	2.22565	-1.28769	-0.92598	0.54065	-2.02169	2.82192		8222	-19697	5836	2.13345	-1.21299	-0.909309	0.448449	-1.94699	2.83859		2670	-19697	5860	2.13981	-1.06862	-1.05994	0.454808	-1.80262	2.68796
8223	-19695	5836	2.17153	-0.948331	-1.21118	0.486534	-1.68233	2.53672		8223	-19695	5836	2.1946	-1.17106	-1.01142	0.509598	-1.90506	2.73648		2671	-19695	5860	2.13397	-1.05668	-1.06601	0.448973	-1.79068	2.68189
8224	-19693	5836	2.22326	-1.19611	-1.01542	0.538259	-1.93011	2.73248		8224	-19693	5836	2.23646	-1.19029	-1.03446	0.551464	-1.92429	2.71344		2672	-19693	5860	2.13079	-1.04116	-1.07835	0.44579	-1.77516	2.66955
8225	-19691	5836	2.19098	-1.14905	-1.03023	0.505978	-1.88305	2.71767		8225	-19691	5836	2.23963	-1.19521	-1.03271	0.55463	-1.92921	2.71519		2673	-19691	5860	2.11538	-0.992624	-1.11128	0.430377	-1.72662	2.63662
8226	-19689	5836	2.17047	-1.47189	-0.687493	0.485465	-2.20589	3.06041		8226	-19689	5836	2.21403	-1.17599	-1.02618	0.529031	-1.90999	2.72172		2674	-19689	5860	2.12516	-1.03181	-1.08193	0.440162	-1.76581	2.66597
8227	-19687	5836	2.1231	-1.01812	-1.09387	0.438099	-1.75212	2.65403		8227	-19687	5836	2.17031	-1.25239	-0.906889	0.485313	-1.98639	2.84101		2675	-19687	5860	2.11845	-1.02621	-1.08087	0.43345	-1.76021	2.66703
8228	-19685	5836	2.17281	-1.20603	-0.954855	0.487812	-1.94003	2.79305		8228	-19685	5836	2.12196	-1.21151	-0.899153	0.436957	-1.94551	2.84875		2676	-19685	5860	2.11598	-1.06532	-1.03954	0.430975	-1.79931	2.70836
8229	-19683	5836	2.18129	-1.23092	-0.938804	0.496289	-1.96492	2.8091		8229	-19683	5836	2.16292	-1.27785	-0.87416	0.477922	-2.01185	2.87374		2677	-19683	5860	2.10012	-0.99399	-1.09494	0.415121	-1.72799	2.65296
8230	-19681	5836	2.19163	-1.21032	-0.969511	0.50663	-1.94432	2.77839		8230	-19681	5836	2.16888	-1.25012	-0.907966	0.483884	-1.98412	2.83993		2678	-19681	5860	2.12116	-1.08817	-1.02187	0.436164	-1.82217	2.72603
8231	-19679	5836	2.10965	-1.04548	-1.05294	0.424652	-1.77948	2.69496		8231	-19679	5836	2.1167	-1.29767	-0.807677	0.431703	-2.03167	2.94022		2679	-19679	5860	2.11883	-1.11889	-0.98883	0.433833	-1.85289	2.75907
8232	-19677	5836	2.21904	-1.20975	-0.997681	0.534041	-1.94375	2.75022		8232	-19677	5836	2.21094	-1.21025	-0.988669	0.525941	-1.94425	2.75923		2680	-19677	5860	2.10866	-1.03028	-1.06721	0.42366	-1.76428	2.68069
8233	-19675	5836	2.11213	-1.26827	-0.833005	0.427129	-2.00227	2.9149		8233	-19675	5836	2.1523	-1.23798	-0.903125	0.467299	-1.97198	2.84477		2681	-19675	5860	2.0922	-1.04344	-1.03781	0.407203	-1.77744	2.71008
8234	-19673	5836	2.19137	-1.25971	-0.919814	0.506369	-1.99371	2.82809		8234	-19673	5836	2.21103	-1.26523	-0.93387	0.526032	-1.99923	2.81403		2682	-19673	5860	2.10571	-1.00904	-1.08553	0.420711	-1.74304	2.66237
8235	-19671	5836	2.14699	-1.23595	-0.900103	0.46199	-1.96995	2.8478		8235	-19671	5836	2.13906	-1.2755	-0.852459	0.45406	-2.0095	2.89544		2683	-19671	5860	2.08837	-1.02485	-1.05244	0.403374	-1.75885	2.69546
8236	-19669	5836	2.16958	-1.28488	-0.873812	0.484575	-2.01888	2.87409		8236	-19669	5836	2.12506	-1.31977	-0.794393	0.440063	-2.05377	2.95351		2684	-19669	5860	2.11053	-1.08786	-1.01148	0.425526	-1.82186	2.73642
8237	-19667	5836	2.1897	-1.20249	-0.975389	0.504696	-1.93649	2.77251		8237	-19667	5836	2.21843	-1.14818	-1.05844	0.533427	-1.88218	2.68946		2685	-19667	5860	2.15681	-1.03524	-1.11006	0.471815	-1.76924	2.63784
8238	-19665	5836	2.11313	-1.23583	-0.866451	0.428133	-1.96983	2.88145		8238	-19665	5836	2.11723	-1.25227	-0.8537	0.432234	-1.98627	2.8942		2686	-19665	5860	2.1061	-1.01748	-1.07745	0.421105	-1.75148	2.67045
8239	-19663	5836	2.19367	-1.26078	-0.921011	0.508672	-1.99478	2.82689		8239	-19663	5836	2.17435	-1.29501	-0.868196	0.489347	-2.02901	2.8797		2687	-19663	5860	2.10873	-1.09188	-1.00569	0.423729	-1.82588	2.74221
8240	-19661	5836	2.21048	-1.13514	-1.06367	0.525481	-1.86914	2.68423		8240	-19661	5836	2.14178	-1.25724	-0.873394	0.456778	-1.99124	2.87451		2688	-19661	5860	2.1023	-0.982806	-1.10832	0.417298	-1.71681	2.63958
8241	-19659	5836	2.14461	-1.25204	-0.88173	0.459606	-1.98604	2.86617		8241	-19659	5836	2.23311	-1.13942	-1.08189	0.548106	-1.87342	2.66601		2689	-19659	5860	2.12918	-1.0445	-1.07339	0.444177	-1.7785	2.67451
8242	-19657	5836	2.17416	-1.18572	-0.976563	0.489157	-1.91972	2.77134		8242	-19657	5836	2.14816	-1.28615	-0.850974	0.463156	-2.02015	2.89693		2690	-19657	5860	2.09966	-1.02055	-1.06801	0.414664	-1.75455	2.67989
8243	-19655	5836	2.18592	-1.23215	-0.941937	0.500918	-1.96615	2.80596		8243	-19655	5836	2.16983	-1.2405	-0.918251	0.484828	-1.9745	2.82965		2691	-19655	5860	2.10943	-1.0176	-1.08052	0.424433	-1.7516	2.66738
8244	-19653	5836	2.20107	-1.23409	-0.955159	0.516067	-1.96809	2.79274		8244	-19653	5836	2.13517	-1.24789	-0.876149	0.450167	-1.98189	2.87175		2692	-19653	5860	2.10202	-1.04227	-1.04876	0.417024	-1.77627	2.69914
8245	-19651	5836	2.1545	-1.27448	-0.868991	0.469498	-2.00848	2.87891		8245	-19651	5836	2.17916	-1.25137	-0.916552	0.494157	-1.98537	2.83135		2693	-19651	5860	2.08217	-0.958332	-1.11271	0.397174	-1.69233	2.63519
8246	-19649	5836	2.16539	-1.22786	-0.925725	0.48039	-1.96186	2.82218		8246	-19649	5836	2.20854	-1.21623	-0.980402	0.523543	-1.95023	2.7675		2694	-19649	5860	2.12716	-1.04044	-1.07533	0.442163	-1.77444	2.67257
8247	-19647	5836	2.22627	-1.19043	-1.0241	0.541272	-1.92443	2.7238		8247	-19647	5836	2.15064	-1.29393	-0.845667	0.465638	-2.02793	2.90223		2695	-19647	5860	2.09049	-0.952808	-1.12651	0.40549	-1.68681	2.62139
8248	-19645	5836	2.22427	-1.18228	-1.03012	0.539268	-1.91628	2.71778		8248	-19645	5836	2.12101	-1.22103	-0.889017	0.436008	-1.95503	2.85888		2696	-19645	5860	2.11194	-1.03703	-1.06371	0.426938	-1.77103	2.68419
8249	-19643	5836	2.19182	-1.17262	-1.00751	0.506817	-1.90662	2.74039		8249	-19643	5836	2.22018	-1.1565	-1.05173	0.535184	-1.8905	2.69617		2697	-19643	5860	2.10768	-1.04721	-1.0491	0.422681	-1.78121	2.6988
8250	-19641	5836	2.12438	-1.31237	-0.80118	0.439382	-2.04636	2.94672		8250	-19641	5836	2.20319	-1.19544	-0.99603	0.51819	-1.92944	2.75187		2698	-19641	5860	2.11172	-1.11329	-0.987194	0.426721	-1.84729	2.76071
8251	-19639	5836	2.19683	-1.26385	-0.921173	0.511834	-1.99785	2.82673		8251	-19639	5836	2.13709	-1.24838	-0.877528	0.452088	-1.98238	2.87037		2699	-19639	5860	2.10221	-1.02187	-1.06913	0.41721	-1.75587	2.67877
8252	-19637	5836	2.1307	-1.28889	-0.830643	0.445698	-2.02289	2.91726		8252	-19637	5836	2.19515	-1.18774	-0.995392	0.510151	-1.92174	2.75251		2700	-19637	5860	2.09676	-0.977732	-1.10776	0.411765	-1.71173	2.64014
8253	-19635	5836	2.05914	-1.29003	-0.75813	0.374138	-2.02403	2.98977		8253	-19635	5836	2.20308	-1.13076	-1.06031	0.51808	-1.86476	2.68759		2701	-19635	5860	2.09323	-1.0216	-1.06056	0.408229	-1.7556	2.68734
8254	-19633	5836	2.1603	-0.925545	-1.22249	0.475304	-1.65955	2.52541		8254	-19633	5836	2.0651	-1.46198	-0.592883	0.380105	-2.19598	3.15502		2702	-19633	5860	2.09105	-1.02442	-1.05547	0.406052	-1.75842	2.69243
8255	-19631	5836	2.15067	-1.26799	-0.871783	0.465674	-2.00199	2.87612		8255	-19631	5836	2.19531	-1.17961	-1.00365	0.510311	-1.91361	2.74425		2703	-19631	5860	2.16278	-1.0211	-1.13002	0.477785	-1.7551	2.61788
8256	-19629	5836	2.16802	-1.24071	-0.915454	0.483015	-1.97471	2.83245		8256	-19629	5836	2.17394	-1.19367	-0.969127	0.488945	-1.92767	2.77877		2704	-19629	5860	2.11007	-1.00506	-1.09375	0.42507	-1.73906	2.65415
8257	-19627	5836	2.11578	-1.29196	-0.812669	0.430783	-2.02596	2.93523		8257	-19627	5836	2.16475	-1.24049	-0.913306	0.479753	-1.97449	2.83459		2705	-19627	5860	2.10387	-1.02775	-1.06501	0.418871	-1.76175	2.68289
8258	-19625	5836	2.20954	-1.1261	-1.0718	0.524539	-1.8601	2.6761		8258	-19625	5836	2.13505	-1.21459	-0.909468	0.450048	-1.94859	2.83843		2706	-19625	5860	2.09626	-0.994806	-1.09035	0.411262	-1.72881	2.65755
8259	-19623	5836	2.10891	-1.2191	-0.879052	0.423907	-1.9531	2.86885		8259	-19623	5836	2.16272	-1.1705	-0.981252	0.477718	-1.9045	2.76665		2707	-19623	5860	2.09761	-0.985121	-1.10126	0.412608	-1.71912	2.64664
8260	-19621	5836	2.11806	-1.22389	-0.882995	0.433057	-1.95789	2.8649		8260	-19621	5836	2.14444	-1.24586	-0.887581	0.459435	-1.97986	2.86032		2708	-19621	5860	2.10871	-0.997629	-1.09976	0.423711	-1.73163	2.64814
8261	-19619	5836	2.1417	-1.21023	-0.920548	0.4567	-1.94423	2.82735		8261	-19619	5836	2.12114	-1.19791	-0.912331	0.436141	-1.93191	2.83557		2709	-19619	5860	2.10906	-0.975593	-1.12235	0.424064	-1.70959	2.62555
8262	-19617	5836	2.13896	-1.24632	-0.881637	0.453963	-1.98032	2.86626		8262	-19617	5836	2.11465	-1.20401	-0.899452	0.429652	-1.93801	2.84845		2710	-19617	5860	2.09703	-0.992744	-1.09327	0.412029	-1.72674	2.65463
8263	-19615	5836	2.1973	-1.21568	-0.969887	0.512297	-1.94968	2.77801		8263	-19615	5836	2.13499	-1.22786	-0.895886	0.449989	-1.96186	2.85201		2711	-19615	5860	2.10054	-1.00665	-1.08269	0.415543	-1.74065	2.66521
8264	-19613	5836	2.20864	-1.1628	-1.03415	0.523643	-1.8968	2.71375		8264	-19613	5836	2.21396	-1.16638	-1.03554	0.528961	-1.90038	2.71236		2712	-19613	5860	2.10568	-1.03252	-1.06193	0.420678	-1.76652	2.68597
8265	-19611	5836	2.12841	-1.23	-0.887232	0.443412	-1.964	2.86067		8265	-19611	5836	2.1292	-1.22342	-0.894988	0.4442	-1.95742	2.85291		2713	-19611	5860	2.15418	-1.01405	-1.12846	0.469182	-1.74805	2.61944
8266	-19609	5836	2.07512	-1.01051	-1.05333	0.390117	-1.74451	2.69456		8266	-19609	5836	2.14581	-1.19807	-0.936532	0.460814	-1.93207	2.81137		2714	-19609	5860	2.09964	-0.997329	-1.09114	0.414635	-1.73133	2.65676
8267	-19607	5836	2.15825	-1.1845	-0.961837	0.473253	-1.9185	2.78606		8267	-19607	5836	2.11581	-1.23605	-0.868517	0.430812	-1.97005	2.87938		2715	-19607	5860	2.168	-1.00943	-1.14689	0.483001	-1.74343	2.60101
8268	-19605	5836	2.15944	-0.969738	-1.17779	0.474436	-1.70374	2.57011		8268	-19605	5836	2.12832	-1.24985	-0.867312	0.443323	-1.98385	2.88059		2716	-19605	5860	2.17122	-1.01227	-1.14709	0.48622	-1.74627	2.60081
8269	-19603	5836	2.0946	-0.96702	-1.11609	0.409598	-1.70102	2.63181		8269	-19603	5836	2.14438	-1.24035	-0.89272	0.459379	-1.97435	2.85518		2717	-19603	5860	2.12577	-0.988484	-1.12594	0.440772	-1.72248	2.62196
8270	-19601	5836	2.11143	-1.25181	-0.848501	0.426429	-1.98581	2.8994		8270	-19601	5836	2.13357	-1.19903	-0.923475	0.448575	-1.93303	2.82442		2718	-19601	5860	2.10549	-0.975054	-1.11918	0.420489	-1.70905	2.62873
8271	-19599	5836	2.16873	-1.16791	-0.988962	0.483729	-1.90191	2.75894		8271	-19599	5836	2.1705	-1.15004	-1.00844	0.485496	-1.88404	2.73946		2719	-19599	5860	2.10081	-0.952593	-1.1371	0.415812	-1.68659	2.6108
8272	-19597	5836	2.12681	-1.27626	-0.839606	0.441806	-2.01026	2.90829		8272	-19597	5836	2.13589	-1.22262	-0.902014	0.450888	-1.95662	2.84589		2720	-19597	5860	2.13801	-1.02273	-1.10375	0.453008	-1.75673	2.64415
8273	-19595	5836	2.13957	-1.21124	-0.917554	0.454565	-1.94524	2.83035		8273	-19595	5836	2.20361	-1.11959	-1.07188	0.51861	-1.85359	2.67602		2721	-19595	5860	2.11318	-1.00539	-1.09659	0.428176	-1.73939	2.65131
8274	-19593	5836	2.12264	-1.25856	-0.853179	0.437645	-1.99256	2.89472		8274	-19593	5836	2.20333	-1.1481	-1.04345	0.518327	-1.8821	2.70445		2722	-19593	5860	2.17727	-1.04444	-1.12113	0.492271	-1.77844	2.62677
8275	-19591	5836	2.11551	-1.20939	-0.895093	0.430512	-1.94339	2.85281		8275	-19591	5836	2.15894	-1.17313	-0.974774	0.47394	-1.90713	2.77313		2723	-19591	5860	2.12967	-0.993517	-1.12476	0.444665	-1.72752	2.62314
8276	-19589	5836	2.08266	-0.954284	-1.11722	0.397659	-1.68828	2.63068		8276	-19589	5836	2.25101	-1.13315	-1.1061	0.566014	-1.86715	2.6418		2724	-19589	5860	2.11768	-0.981117	-1.12522	0.432676	-1.71512	2.62268
8277	-19587	5836	2.13734	-1.25908	-0.867298	0.452336	-1.99308	2.8806		8277	-19587	5836	2.13937	-1.17491	-0.953381	0.454374	-1.90891	2.79452		2725	-19587	5860	2.11865	-1.00225	-1.10502	0.433652	-1.73625	2.64288
8278	-19585	5836	2.12239	-0.930692	-1.18033	0.437391	-1.66469	2.56757		8278	-19585	5836	2.20001	-1.12567	-1.06249	0.515008	-1.85967	2.68541		2726	-19585	5860	2.14132	-1.08184	-1.04817	0.45632	-1.81584	2.69973
8279	-19583	5836	2.20671	-1.18914	-1.00572	0.521708	-1.92314	2.74218		8279	-19583	5836	2.1185	-0.951832	-1.15545	0.433503	-1.68583	2.59245		2727	-19583	5860	2.1897	-1.02054	-1.15735	0.504696	-1.75454	2.59055
8280	-19581	5836	2.20116	-1.272	-0.917503	0.516159	-2.006	2.8304		8280	-19581	5836	2.15042	-1.1427	-0.996517	0.465422	-1.8767	2.75138		2728	-19581	5860	2.17809	-1.05142	-1.11489	0.493093	-1.78542	2.63301
8281	-19579	5836	2.21443	-1.20548	-0.996802	0.529431	-1.93948	2.7511		8281	-19579	5836	2.14378	-1.18752	-0.944955	0.458783	-1.92152	2.80294		2729	-19579	5860	2.17987	-0.984638	-1.1833	0.494872	-1.71864	2.5646
8282	-19577	5836	2.12774	-1.20535	-0.911365	0.442745	-1.93935	2.83654		8282	-19577	5836	2.15995	-1.21069	-0.937963	0.474952	-1.94469	2.80994		2730	-19577	5860	2.14249	-1.02431	-1.10662	0.457488	-1.75831	2.64128
8283	-19575	5836	2.18678	-1.06586	-1.10909	0.501783	-1.79986	2.63882		8283	-19575	5836	2.24546	-1.071	-1.1625	0.560456	-1.805	2.5854		2731	-19575	5860	2.18794	-1.04113	-1.13505	0.502942	-1.77513	2.61285
8284	-19573	5836	2.09874	-0.975992	-1.11137	0.413743	-1.70999	2.63653		8284	-19573	5836	2.15829	-1.12313	-1.02387	0.47329	-1.85713	2.72403		2732	-19573	5860	2.17082	-1.00651	-1.15253	0.48582	-1.74051	2.59537
8285	-19571	5836	2.16501	-0.899521	-1.25331	0.480006	-1.63352	2.49459		8285	-19571	5836	2.24459	-1.10681	-1.12559	0.559595	-1.84081	2.62231		2733	-19571	5860	2.20278	-1.05712	-1.13372	0.517785	-1.79112	2.61418
8286	-19569	5836	2.12051	-1.15534	-0.953957	0.43551	-1.88934	2.79394		8286	-19569	5836	2.18839	-1.16768	-1.00964	0.50339	-1.90168	2.73826		2734	-19569	5860	2.18858	-1.00413	-1.17261	0.503577	-1.73813	2.57529
8287	-19567	5836	2.1955	-1.15366	-1.02998	0.5105	-1.88766	2.71792		8287	-19567	5836	2.15402	-1.20389	-0.93867	0.469021	-1.93789	2.80923		2735	-19567	5860	2.1412	-1.01696	-1.11274	0.4562	-1.75096	2.63516
8288	-19565	5836	2.21816	-1.18167	-1.02453	0.53316	-1.91567	2.72337		8288	-19565	5836	2.11995	-1.19275	-0.916174	0.434946	-1.92675	2.83173		2736	-19565	5860	2.18287	-0.955331	-1.21584	0.497873	-1.68933	2.53206
8289	-19563	5836	2.13428	-1.21647	-0.906625	0.449278	-1.95047	2.84127		8289	-19563	5836	2.15475	-1.19798	-0.945325	0.469751	-1.93198	2.80258		2737	-19563	5860	2.18927	-1.0074	-1.16999	0.504267	-1.7414	2.57791
8290	-19561	5836	2.14494	-1.21289	-0.92081	0.459943	-1.94689	2.82709		8290	-19561	5836	2.24847	-1.10909	-1.12713	0.563472	-1.84309	2.62077		2738	-19561	5860	2.14629	-1.05826	-1.07669	0.461291	-1.79226	2.67121
8291	-19559	5836	2.19839	-0.86236	-1.3239	0.513391	-1.59636	2.424		8291	-19559	5836	2.18469	-1.16141	-1.01223	0.499688	-1.89541	2.73567		2739	-19559	5860	2.20773	-1.01137	-1.18437	0.522732	-1.74537	2.56353
8292	-19557	5836	2.12781	-0.958744	-1.1576	0.442814	-1.69274	2.5903		8292	-19557	5836	2.16878	-1.16254	-0.994959	0.483779	-1.89654	2.75294		2740	-19557	5860	2.20144	-1.04486	-1.14462	0.516443	-1.77886	2.60328
8293	-19555	5836	2.1353	-1.1959	-0.928368	0.450304	-1.9299	2.81953		8293	-19555	5836	2.14561	-1.47618	-0.658904	0.460615	-2.21018	3.089		2741	-19555	5860	2.18276	-0.948337	-1.22247	0.497756	-1.68234	2.52543
8294	-19553	5836	2.13148	-1.24784	-0.872584	0.44648	-1.98184	2.87532		8294	-19553	5836	2.15957	-1.17487	-0.973333	0.474567	-1.90887	2.77457		2742	-19553	5860	2.2104	-1.02704	-1.17147	0.525403	-1.76104	2.57643
8295	-19551	5836	2.09976	-1.19257	-0.896303	0.414762	-1.92657	2.8516		8295	-19551	5836	2.19526	-1.16805	-1.01595	0.510257	-1.90205	2.73195		2743	-19551	5860	2.22637	-1.08805	-1.12626	0.541372	-1.82205	2.62164
8296	-19549	5836	2.17389	-1.18209	-0.979584	0.488893	-1.91609	2.76832		8296	-19549	5836	2.20723	-1.1537	-1.04131	0.522235	-1.8877	2.70659		2744	-19549	5860	2.21075	-1.03618	-1.16265	0.525753	-1.77018	2.58525
8297	-19547	5836	2.17055	-1.33199	-0.827297	0.485554	-2.06599	2.9206		8297	-19547	5836	2.15835	-1.19578	-0.950973	0.473347	-1.92978	2.79693		2745	-19547	5860	2.187	-0.962319	-1.2127	0.502001	-1.69632	2.53519
8298	-19545	5836	2.15409	-1.22431	-0.918702	0.469087	-1.95831	2.8292		8298	-19545	5836	2.22715	-1.0847	-1.13005	0.542147	-1.8187	2.61785		2746	-19545	5860	2.20468	-1.02062	-1.17191	0.519678	-1.75462	2.57599
8299	-19543	5836	2.18445	-1.21945	-0.953768	0.499452	-1.95345	2.79413		8299	-19543	5836	2.24009	-1.09936	-1.12843	0.555086	-1.83336	2.61947		2747	-19543	5860	2.20865	-1.07421	-1.12264	0.523652	-1.80821	2.62526
8300	-19541	5836	2.14419	-1.16444	-0.968581	0.459192	-1.89844	2.77932		8300	-19541	5836	2.24806	-1.03915	-1.19668	0.563058	-1.77315	2.55122		2748	-19541	5860	2.21866	-1.26849	-0.93854	0.53366	-2.00249	2.80936
8301	-19539	5836	2.08643	-1.12206	-0.953423	0.40143	-1.85606	2.79448		8301	-19539	5836	2.20637	-1.10728	-1.08783	0.521373	-1.84128	2.66007		2749	-19539	5860	2.20011	-1.03127	-1.15693	0.515115	-1.76527	2.59097
8302	-19537	5836	2.19171	-1.38509	-0.795686	0.506706	-2.11909	2.95221		8302	-19537	5836	2.18453	-1.16153	-1.01148	0.499528	-1.89553	2.73642		2750	-19537	5860	2.20721	-1.07215	-1.12323	0.522214	-1.80615	2.62467
8303	-19535	5836	2.21285	-1.11512	-1.08582	0.527851	-1.84912	2.66208		8303	-19535	5836	2.26162	-1.12024	-1.12887	0.576617	-1.85424	2.61903		2751	-19535	5860	2.22307	-1.23839	-0.97284	0.53807	-1.97239	2.77506
8304	-19533	5836	2.22967	-1.09217	-1.12542	0.544667	-1.82617	2.62248		8304	-19533	5836	2.17763	-1.18913	-0.97719	0.492627	-1.92313	2.77071		2752	-19533	5860	2.2175	-1.04839	-1.15714	0.532497	-1.78239	2.59076
8305	-19531	5836	2.21098	-1.14607	-1.05283	0.525982	-1.88007	2.69507		8305	-19531	5836	2.26126	-1.07856	-1.17034	0.576257	-1.81256	2.57755		2753	-19531	5860	2.20764	-1.02579	-1.16989	0.522644	-1.75979	2.57801
8306	-19529	5836	2.21319	-1.13304	-1.06821	0.528185	-1.86704	2.67969		8306	-19529	5836	2.21341	-1.11451	-1.08746	0.528414	-1.84851	2.66044		2754	-19529	5860	2.22346	-1.26576	-0.946017	0.538463	-1.99976	2.80188
8307	-19527	5836	2.18381	-1.1806	-0.991745	0.49881	-1.9146	2.75616		8307	-19527	5836	2.23683	-1.12553	-1.09905	0.551829	-1.85953	2.64885		2755	-19527	5860	2.20684	-0.991128	-1.20366	0.521842	-1.72513	2.54424
8308	-19525	5836	2.2197	-1.09116	-1.11654	0.534702	-1.82516	2.63136		8308	-19525	5836	2.22728	-1.08725	-1.12757	0.542281	-1.82125	2.62033		2756	-19525	5860	2.24784	-1.31661	-0.919397	0.562838	-2.05061	2.8285
8309	-19523	5836	2.17427	-1.18754	-0.9753	0.489272	-1.92154	2.7726		8309	-19523	5836	2.19466	-1.17808	-1.0051	0.509662	-1.91208	2.7428		2757	-19523	5860	2.22125	-1.06651	-1.14252	0.536253	-1.80051	2.60538
8310	-19521	5836	2.24732	-1.39504	-0.840958	0.562319	-2.12904	2.90694		8310	-19521	5836	2.20558	-1.15936	-1.03458	0.520577	-1.89336	2.71332		2758	-19521	5860	2.20795	-0.948872	-1.24691	0.52295	-1.68287	2.50099
8311	-19519	5836	2.17376	-1.16693	-0.995611	0.488756	-1.90093	2.75229		8311	-19519	5836	2.18496	-1.13615	-1.03724	0.499961	-1.87015	2.71066		2759	-19519	5860	2.21825	-1.0379	-1.16829	0.53325	-1.7719	2.57961
8312	-19517	5836	2.25168	-1.13478	-1.10476	0.566678	-1.86878	2.64314		8312	-19517	5836	2.25787	-1.09692	-1.1486	0.572872	-1.83092	2.59931		2760	-19517	5860	2.23362	-1.22837	-0.993331	0.548618	-1.96237	2.75457
8313	-19515	5836	2.15489	-0.895988	-1.24697	0.469888	-1.62999	2.50093		8313	-19515	5836	2.17456	-1.16035	-1.00263	0.48956	-1.89435	2.74527		2761	-19515	5860	2.20776	-0.972699	-1.223	0.522756	-1.7067	2.5249
8314	-19513	5836	2.19977	-1.16819	-1.02028	0.514775	-1.90219	2.72762		8314	-19513	5836	2.19696	-1.13979	-1.04563	0.511964	-1.87379	2.70227		2762	-19513	5860	2.24001	-1.26122	-0.967148	0.555011	-1.99522	2.78075
8315	-19511	5836	2.26936	-1.0916	-1.16551	0.584362	-1.8256	2.58239		8315	-19511	5836	2.25733	-1.09124	-1.15372	0.572327	-1.82524	2.59418		2763	-19511	5860	2.24	-0.989812	-1.23826	0.555	-1.72381	2.50964
8316	-19509	5836	2.17532	-1.03431	-1.1291	0.490321	-1.76831	2.6188		8316	-19509	5836	2.21696	-1.15117	-1.05448	0.531962	-1.88517	2.69342		2764	-19509	5860	2.2119	-0.976498	-1.22336	0.526896	-1.7105	2.52454
8317	-19507	5836	2.18138	-1.226	-0.944025	0.496377	-1.96	2.80388		8317	-19507	5836	2.2269	-1.15468	-1.06035	0.541898	-1.88868	2.68755		2765	-19507	5860	2.22851	-1.05877	-1.1578	0.543507	-1.79277	2.59009
8318	-19505	5836	2.17475	-1.16708	-0.99606	0.489753	-1.90108	2.75184		8318	-19505	5836	2.19458	-1.12022	-1.06271	0.509579	-1.85422	2.68519		2766	-19505	5860	2.21707	-0.997983	-1.20695	0.532073	-1.73198	2.54095
8319	-19503	5836	2.25455	-1.10261	-1.13959	0.569547	-1.83661	2.60831		8319	-19503	5836	2.20362	-1.18817	-1.00379	0.518623	-1.92217	2.74411		2767	-19503	5860	2.25916	-1.31273	-0.934315	0.574161	-2.04673	2.81358
8320	-19501	5836	2.16519	-1.14813	-1.00549	0.480188	-1.88213	2.74241		8320	-19501	5836	2.19909	-1.14819	-1.0392	0.514087	-1.88219	2.7087		2768	-19501	5860	2.21237	-0.98654	-1.21376	0.527366	-1.72054	2.53414
8321	-19499	5836	2.25011	-1.09123	-1.14656	0.565112	-1.82523	2.60134		8321	-19499	5836	2.2102	-1.18959	-1.00891	0.525198	-1.92359	2.73899		2769	-19499	5860	2.21782	-1.01004	-1.19576	0.532816	-1.74404	2.55214
8322	-19497	5836	2.19331	-1.16234	-1.0195	0.508313	-1.89634	2.7284		8322	-19497	5836	2.26696	-1.10826	-1.14612	0.581962	-1.84226	2.60178		2770	-19497	5860	2.22786	-1.00858	-1.20712	0.54286	-1.74258	2.54078
8323	-19495	5836	2.18154	-1.19613	-0.973857	0.496539	-1.93013	2.77404		8323	-19495	5836	2.20771	-1.16619	-1.02997	0.522713	-1.90019	2.71793		2771	-19495	5860	2.2431	-1.28488	-0.946437	0.558102	-2.01888	2.80146
8324	-19493	5836	2.27703	-1.11142	-1.15335	0.592034	-1.84542	2.59455		8324	-19493	5836	2.20394	-1.16397	-1.02817	0.518941	-1.89797	2.71973		2772	-19493	5860	2.21333	-0.995474	-1.20586	0.528335	-1.72947	2.54204
8325	-19491	5836	2.28005	-1.07409	-1.19367	0.595046	-1.80809	2.55423		8325	-19491	5836	2.21784	-1.14612	-1.05983	0.532844	-1.88012	2.68807		2773	-19491	5860	2.20906	-1.01624	-1.18098	0.524059	-1.75024	2.56692
8701	-20127	5838	2.491	-0.786264	-1.6881	0.806002	-1.52026	2.0598		8701	-20127	5838	2.37783	-0.730264	-1.63194	0.692831	-1.46426	2.11596		3149	-20127	5862	2.54297	-0.715047	-1.81062	0.857972	-1.44905	1.93728
8702	-20125	5838	2.45393	-0.760657	-1.67674	0.768928	-1.49466	2.07116		8702	-20125	5838	2.48212	-1.00662	-1.45904	0.797122	-1.74062	2.28886		3150	-20125	5862	2.57227	-0.750669	-1.80416	0.887274	-1.48467	1.94374
8703	-20123	5838	2.38477	-0.81633	-1.55236	0.699766	-1.55033	2.19554		8703	-20123	5838	2.41154	-1.05459	-1.34202	0.726538	-1.78859	2.40588		3151	-20123	5862	2.51746	-0.675545	-1.82486	0.832458	-1.40955	1.92304
8704	-20121	5838	2.49624	-0.740802	-1.73794	0.811239	-1.4748	2.00996		8704	-20121	5838	2.5373	-1.0202	-1.50094	0.852297	-1.7542	2.24696		3152	-20121	5862	2.52558	-0.689759	-1.81862	0.840584	-1.42376	1.92928
8705	-20119	5838	2.55315	-0.762367	-1.77342	0.868148	-1.49637	1.97448		8705	-20119	5838	2.4895	-0.975124	-1.49821	0.804499	-1.70912	2.24969		3153	-20119	5862	2.53712	-0.74981	-1.77025	0.852123	-1.48381	1.97765
8706	-20117	5838	2.54056	-0.725691	-1.79777	0.855565	-1.45969	1.95013		8706	-20117	5838	2.42578	-1.05694	-1.35364	0.740777	-1.79094	2.39426		3154	-20117	5862	2.5378	-0.726869	-1.79379	0.8528	-1.46087	1.95411
8707	-20115	5838	2.3972	-0.806354	-1.57458	0.712198	-1.54035	2.17333		8707	-20115	5838	2.45469	-0.713155	-1.72509	0.769685	-1.44715	2.02281		3155	-20115	5862	2.51545	-0.687426	-1.81096	0.830447	-1.42143	1.93694
8708	-20113	5838	2.43147	-0.783066	-1.63236	0.746469	-1.51707	2.11554		8708	-20113	5838	2.43317	-0.759563	-1.65715	0.748172	-1.49356	2.09075		3156	-20113	5862	2.50574	-0.704768	-1.78384	0.82074	-1.43877	1.96406
8709	-20111	5838	2.42354	-0.786087	-1.62157	0.738539	-1.52009	2.12633		8709	-20111	5838	2.47463	-0.972766	-1.48594	0.789626	-1.70677	2.26196		3157	-20111	5862	2.51855	-0.678878	-1.82256	0.833552	-1.41288	1.92534
8710	-20109	5838	2.49943	-0.782059	-1.7004	0.814434	-1.51606	2.0475		8710	-20109	5838	2.41571	-1.09459	-1.3063	0.730708	-1.82859	2.4416		3158	-20109	5862	2.57741	-0.57071	-1.98878	0.892407	-1.30471	1.75912
8711	-20107	5838	2.42715	-0.812867	-1.59838	0.742149	-1.54687	2.14952		8711	-20107	5838	2.4408	-0.94816	-1.47653	0.755801	-1.68216	2.27137		3159	-20107	5862	2.51463	-0.696171	-1.80141	0.829625	-1.43017	1.94649
8712	-20105	5838	2.51511	-0.762859	-1.73572	0.830107	-1.49686	2.01218		8712	-20105	5838	2.40041	-1.03662	-1.34905	0.715411	-1.77062	2.39885		3160	-20105	5862	2.50957	-0.757246	-1.73553	0.824571	-1.49125	2.01237
8713	-20103	5838	2.41794	-0.810284	-1.59188	0.73294	-1.54428	2.15602		8713	-20103	5838	2.42958	-1.14456	-1.27011	0.744583	-1.87856	2.47779		3161	-20103	5862	2.50929	-0.70779	-1.7847	0.824291	-1.44179	1.9632
8714	-20101	5838	2.43693	-0.81027	-1.61088	0.751934	-1.54427	2.13702		8714	-20101	5838	2.41094	-1.0432	-1.35269	0.725943	-1.7772	2.3952		3162	-20101	5862	2.50188	-1.15169	-1.33342	0.816878	-1.88569	2.41448
8715	-20099	5838	2.41744	-0.813897	-1.58799	0.732444	-1.5479	2.15991		8715	-20099	5838	2.44352	-1.01313	-1.41446	0.758522	-1.74713	2.33344		3163	-20099	5862	2.50008	-0.744557	-1.73902	0.815085	-1.47856	2.00888
8716	-20097	5838	2.4043	-0.761875	-1.62678	0.719304	-1.49587	2.12113		8716	-20097	5838	2.37434	-0.782205	-1.577	0.689336	-1.51621	2.1709		3164	-20097	5862	2.47976	-0.727584	-1.73567	0.794759	-1.46158	2.01223
8717	-20095	5838	2.40025	-0.789008	-1.59585	0.715248	-1.52301	2.15205		8717	-20095	5838	2.46142	-0.986526	-1.45893	0.776423	-1.72053	2.28897		3165	-20095	5862	2.48142	-0.660163	-1.8048	0.796422	-1.39416	1.9431
8718	-20093	5838	2.39527	-0.793344	-1.58635	0.710275	-1.52734	2.16155		8718	-20093	5838	2.43034	-1.07182	-1.34398	0.745342	-1.80582	2.40392		3166	-20093	5862	2.48044	-0.690268	-1.77353	0.795436	-1.42427	1.97437
8719	-20091	5838	2.28375	-0.811579	-1.45758	0.598745	-1.54558	2.29032		8719	-20091	5838	2.36614	-1.06067	-1.29076	0.681141	-1.79467	2.45714		3167	-20091	5862	2.49547	-0.74372	-1.73523	0.810469	-1.47772	2.01267
8720	-20089	5838	2.40756	-0.83322	-1.55909	0.722562	-1.56722	2.1888		8720	-20089	5838	2.42337	-0.760487	-1.64712	0.738374	-1.49449	2.10078		3168	-20089	5862	2.50075	-0.789454	-1.69462	0.815754	-1.52345	2.05328
8721	-20087	5838	2.37821	-0.852528	-1.51019	0.693206	-1.58653	2.23771		8721	-20087	5838	2.42109	-1.0179	-1.38765	0.736093	-1.7519	2.36025		3169	-20087	5862	2.35227	-0.77859	-1.55897	0.66727	-1.51259	2.18893
8722	-20085	5838	2.29781	-0.748984	-1.53383	0.612813	-1.48298	2.21407		8722	-20085	5838	2.34318	-0.786049	-1.5424	0.658176	-1.52005	2.2055		3170	-20085	5862	2.48593	-0.777005	-1.69281	0.80093	-1.511	2.05509
8723	-20083	5838	2.38187	-0.780339	-1.5863	0.696868	-1.51434	2.1616		8723	-20083	5838	2.4329	-0.990313	-1.42739	0.747899	-1.72431	2.32051		3171	-20083	5862	2.46719	-0.67768	-1.77324	0.782185	-1.41168	1.97466
8724	-20081	5838	2.40164	-0.865877	-1.52059	0.716645	-1.59988	2.22731		8724	-20081	5838	2.37292	-0.874451	-1.48371	0.687922	-1.60845	2.26419		3172	-20081	5862	2.43642	-0.711234	-1.7093	0.751418	-1.44523	2.0386
8725	-20079	5838	2.38519	-0.815416	-1.55474	0.700191	-1.54942	2.19316		8725	-20079	5838	2.38863	-0.762346	-1.61089	0.703629	-1.49635	2.13701		3173	-20079	5862	2.46084	-0.791185	-1.65369	0.775842	-1.52519	2.09421
8726	-20077	5838	2.37774	-0.886154	-1.47662	0.692739	-1.62015	2.27128		8726	-20077	5838	0	0	0	0	0	0		3174	-20077	5862	2.44043	-0.720038	-1.70445	0.755431	-1.45404	2.04345
8727	-20075	5838	2.25132	-0.914218	-1.3234	0.566316	-1.64822	2.4245		8727	-20075	5838	2.40414	-0.760074	-1.62858	0.71914	-1.49407	2.11932		3175	-20075	5862	2.3651	-0.856055	-1.49406	0.680103	-1.59005	2.25384
8728	-20073	5838	2.47044	-0.808398	-1.64615	0.785444	-1.5424	2.10175		8728	-20073	5838	0	0	0	0	0	0		3176	-20073	5862	2.34141	-0.804927	-1.52185	0.656409	-1.53893	2.22605
8729	-20071	5838	2.37087	-0.846806	-1.50915	0.685871	-1.58081	2.23875		8729	-20071	5838	0	0	0	0	0	0		3177	-20071	5862	2.44321	-0.762495	-1.66497	0.758206	-1.49649	2.08293
8730	-20069	5838	2.39597	-0.780046	-1.6002	0.710969	-1.51405	2.1477		8730	-20069	5838	0	0	0	0	0	0		3178	-20069	5862	2.4243	-0.73212	-1.6765	0.739302	-1.46612	2.0714
8731	-20067	5838	2.26702	-0.945823	-1.30767	0.582025	-1.67982	2.44023		8731	-20067	5838	0	0	0	0	0	0		3179	-20067	5862	2.34739	-0.807607	-1.52527	0.662392	-1.54161	2.22263
8732	-20065	5838	2.32481	-0.884356	-1.42592	0.639806	-1.61836	2.32198		8732	-20065	5838	2.33604	-0.761812	-1.55984	0.651039	-1.49581	2.18806		3180	-20065	5862	2.3417	-0.421339	-1.90491	0.656698	-1.15534	1.84299
8733	-20063	5838	2.4125	-0.802797	-1.59428	0.727503	-1.5368	2.15362		8733	-20063	5838	0	0	0	0	0	0		3181	-20063	5862	2.3334	-0.822073	-1.49688	0.648398	-1.55607	2.25102
8734	-20061	5838	2.31505	-0.881703	-1.41884	0.630051	-1.6157	2.32906		8734	-20061	5838	0	0	0	0	0	0		3182	-20061	5862	2.34572	-0.863937	-1.46713	0.660715	-1.59794	2.28077
8735	-20059	5838	2.25432	-0.880388	-1.36082	0.569322	-1.61439	2.38708		8735	-20059	5838	0	0	0	0	0	0		3183	-20059	5862	2.36407	-0.458811	-1.88983	0.679073	-1.19281	1.85807
8736	-20057	5838	2.28904	-0.816375	-1.45855	0.604035	-1.55037	2.28935		8736	-20057	5838	0	0	0	0	0	0		3184	-20057	5862	2.3258	-0.852466	-1.45914	0.640796	-1.58647	2.28876
8737	-20055	5838	2.34593	-0.906449	-1.42548	0.660928	-1.64045	2.32242		8737	-20055	5838	0	0	0	0	0	0		3185	-20055	5862	2.3272	-0.419889	-1.89223	0.642196	-1.15389	1.85566
8738	-20053	5838	2.31642	-0.907271	-1.39514	0.63142	-1.64127	2.35276		8738	-20053	5838	0	0	0	0	0	0		3186	-20053	5862	2.33229	-0.832669	-1.48528	0.64729	-1.56667	2.26262
8739	-20051	5838	2.41297	-0.839645	-1.55852	0.727966	-1.57364	2.18938		8739	-20051	5838	0	0	0	0	0	0		3187	-20051	5862	2.40063	-0.853961	-1.53194	0.715627	-1.58796	2.21596
8740	-20049	5838	2.22234	-0.967464	-1.24178	0.537342	-1.70146	2.50612		8740	-20049	5838	0	0	0	0	0	0		3188	-20049	5862	2.30434	-0.485373	-1.80428	0.619336	-1.21937	1.94362
8741	-20047	5838	2.31731	-0.867848	-1.43579	0.632305	-1.60185	2.31211		8741	-20047	5838	0	0	0	0	0	0		3189	-20047	5862	2.31248	-0.46154	-1.83608	0.62748	-1.19554	1.91182
8742	-20045	5838	2.38739	-0.771604	-1.6012	0.702391	-1.5056	2.1467		8742	-20045	5838	2.28211	-1.15505	-1.11384	0.59711	-1.88905	2.63406		3190	-20045	5862	2.2851	-0.830051	-1.44133	0.600095	-1.56405	2.30657
8743	-20043	5838	2.3493	-0.835934	-1.49863	0.6643	-1.56993	2.24927		8743	-20043	5838	0	0	0	0	0	0		3191	-20043	5862	2.29155	-0.841543	-1.4363	0.606554	-1.57554	2.3116
8744	-20041	5838	2.28555	-0.876493	-1.3954	0.600553	-1.61049	2.3525		8744	-20041	5838	2.32488	-1.08604	-1.22506	0.639883	-1.82004	2.52284		3192	-20041	5862	2.36201	-0.818677	-1.52897	0.677012	-1.55268	2.21893
8745	-20039	5838	2.2009	-0.909465	-1.27864	0.515904	-1.64346	2.46926		8745	-20039	5838	0	0	0	0	0	0		3193	-20039	5862	2.27675	-0.439495	-1.82299	0.591749	-1.17349	1.92491
8746	-20037	5838	2.21046	-0.895759	-1.30197	0.525462	-1.62976	2.44593		8746	-20037	5838	0	0	0	0	0	0		3194	-20037	5862	2.2848	-0.877627	-1.39364	0.599804	-1.61163	2.35426
8747	-20035	5838	2.20846	-0.901792	-1.29404	0.523458	-1.63579	2.45386		8747	-20035	5838	0	0	0	0	0	0		3195	-20035	5862	2.36693	-0.863198	-1.4892	0.681928	-1.5972	2.2587
8748	-20033	5838	2.3077	-0.892164	-1.40208	0.622705	-1.62616	2.34582		8748	-20033	5838	0	0	0	0	0	0		3196	-20033	5862	2.2726	-0.95715	-1.30218	0.587597	-1.69115	2.44572
8749	-20031	5838	2.25666	-0.838715	-1.40459	0.571658	-1.57272	2.34331		8749	-20031	5838	2.28654	-0.902601	-1.37059	0.601535	-1.6366	2.37731		3197	-20031	5862	2.26508	-0.874934	-1.377	0.580077	-1.60893	2.3709
8750	-20029	5838	2.27947	-0.873339	-1.3929	0.594468	-1.60734	2.355		8750	-20029	5838	0	0	0	0	0	0		3198	-20029	5862	2.35231	-0.840253	-1.49772	0.667313	-1.57425	2.25018
8751	-20027	5838	2.28712	-0.797885	-1.47572	0.602116	-1.53188	2.27218		8751	-20027	5838	0	0	0	0	0	0		3199	-20027	5862	2.25978	-0.829756	-1.41671	0.574782	-1.56376	2.33119
8752	-20025	5838	2.22719	-0.816126	-1.3973	0.542186	-1.55013	2.3506		8752	-20025	5838	0	0	0	0	0	0		3200	-20025	5862	2.26401	-0.518373	-1.73147	0.579014	-1.25237	2.01643
8753	-20023	5838	2.13283	-0.860601	-1.25952	0.447828	-1.5946	2.48838		8753	-20023	5838	2.35542	-1.09498	-1.24683	0.670416	-1.82898	2.50107		3201	-20023	5862	2.2517	-0.452218	-1.78559	0.566697	-1.18622	1.96231
8754	-20021	5838	2.18682	-0.900256	-1.27405	0.501816	-1.63426	2.47385		8754	-20021	5838	0	0	0	0	0	0		3202	-20021	5862	2.25669	-0.588785	-1.65431	0.571691	-1.32279	2.09359
8755	-20019	5838	2.16167	-0.845104	-1.30427	0.47667	-1.5791	2.44363		8755	-20019	5838	0	0	0	0	0	0		3203	-20019	5862	2.32984	-0.483584	-1.83151	0.644838	-1.21758	1.91639
8756	-20017	5838	2.16405	-0.913259	-1.23819	0.479046	-1.64726	2.50971		8756	-20017	5838	0	0	0	0	0	0		3204	-20017	5862	2.23519	-0.476761	-1.74481	0.55019	-1.21076	2.00309
8757	-20015	5838	2.16679	-0.887389	-1.2669	0.481793	-1.62139	2.481		8757	-20015	5838	0	0	0	0	0	0		3205	-20015	5862	2.23239	-0.503036	-1.71568	0.547387	-1.23704	2.03222
8758	-20013	5838	2.17259	-0.889797	-1.27033	0.487586	-1.6238	2.47757		8758	-20013	5838	0	0	0	0	0	0		3206	-20013	5862	2.23065	-0.929332	-1.28849	0.54565	-1.66333	2.45941
8759	-20011	5838	2.19972	-0.859675	-1.3276	0.514719	-1.59367	2.42029		8759	-20011	5838	0	0	0	0	0	0		3207	-20011	5862	2.22915	-0.881729	-1.33433	0.544154	-1.61573	2.41357
8760	-20009	5838	2.18816	-0.907507	-1.26812	0.50316	-1.64151	2.47978		8760	-20009	5838	0	0	0	0	0	0		3208	-20009	5862	2.24615	-0.515637	-1.7168	0.561151	-1.24964	2.0311
8761	-20007	5838	2.24866	-0.802959	-1.43255	0.563662	-1.53696	2.31535		8761	-20007	5838	0	0	0	0	0	0		3209	-20007	5862	2.22405	-0.909026	-1.30232	0.539047	-1.64303	2.44558
8762	-20005	5838	2.1764	-0.865416	-1.29861	0.491399	-1.59942	2.44929		8762	-20005	5838	0	0	0	0	0	0		3210	-20005	5862	2.22937	-0.479305	-1.73656	0.544371	-1.21331	2.01134
8763	-20003	5838	2.23581	-0.807887	-1.41461	0.550812	-1.54189	2.33329		8763	-20003	5838	0	0	0	0	0	0		3211	-20003	5862	2.2061	-0.904176	-1.28941	0.521102	-1.63818	2.45849
8764	-20001	5838	2.18707	-0.896347	-1.27832	0.502065	-1.63035	2.46957		8764	-20001	5838	0	0	0	0	0	0		3212	-20001	5862	2.21506	-0.462195	-1.7395	0.53006	-1.19619	2.0084
8765	-19999	5838	2.286	-0.730998	-1.54165	0.600998	-1.465	2.20625		8765	-19999	5838	0	0	0	0	0	0		3213	-19999	5862	2.3046	-0.487367	-1.803	0.619599	-1.22137	1.9449
8766	-19997	5838	2.20375	-0.802383	-1.38887	0.518748	-1.53638	2.35903		8766	-19997	5838	0	0	0	0	0	0		3214	-19997	5862	2.20765	-0.906187	-1.28874	0.522654	-1.64019	2.45916
8767	-19995	5838	2.20302	-0.856714	-1.33398	0.518021	-1.59071	2.41392		8767	-19995	5838	2.29674	-1.09412	-1.1895	0.611738	-1.82812	2.5584		3215	-19995	5862	2.23067	-0.58117	-1.63611	0.545672	-1.31517	2.11179
8768	-19993	5838	2.24649	-0.813955	-1.41936	0.561489	-1.54795	2.32854		8768	-19993	5838	0	0	0	0	0	0		3216	-19993	5862	2.21341	-0.92822	-1.27255	0.528406	-1.66222	2.47535
8769	-19991	5838	2.14658	-0.849711	-1.28449	0.461585	-1.58371	2.46341		8769	-19991	5838	0	0	0	0	0	0		3217	-19991	5862	2.27935	-0.428878	-1.83633	0.594353	-1.16288	1.91157
8770	-19989	5838	2.15378	-0.808102	-1.33344	0.468782	-1.5421	2.41446		8770	-19989	5838	2.2871	-0.852737	-1.42068	0.602098	-1.58674	2.32722		3218	-19989	5862	2.2832	-0.463686	-1.80527	0.598203	-1.19769	1.94263
8771	-19987	5838	2.17105	-0.764535	-1.39411	0.486051	-1.49853	2.35379		8771	-19987	5838	2.28662	-1.06078	-1.21267	0.601619	-1.79478	2.53523		3219	-19987	5862	2.2059	-0.932768	-1.26046	0.520902	-1.66677	2.48744
8772	-19985	5838	2.19199	-0.782292	-1.39736	0.506987	-1.51629	2.35054		8772	-19985	5838	2.22953	-1.09417	-1.12287	0.54453	-1.82817	2.62503		3220	-19985	5862	2.29	-0.481936	-1.79398	0.604997	-1.21594	1.95392
8773	-19983	5838	2.25495	-0.74429	-1.49762	0.569948	-1.47829	2.25028		8773	-19983	5838	2.28437	-0.824628	-1.44601	0.599372	-1.55863	2.30189		3221	-19983	5862	2.27425	-0.883025	-1.37803	0.589247	-1.61702	2.36987
8774	-19981	5838	2.17801	-0.805174	-1.36065	0.493007	-1.53917	2.38725		8774	-19981	5838	2.25679	-0.827585	-1.41592	0.571788	-1.56159	2.33198		3222	-19981	5862	2.2181	-0.52195	-1.68292	0.533104	-1.25595	2.06498
8775	-19979	5838	2.26306	-0.708574	-1.54144	0.578064	-1.44257	2.20646		8775	-19979	5838	2.28936	-1.05578	-1.22069	0.604355	-1.78978	2.52721		3223	-19979	5862	2.21951	-0.964865	-1.24217	0.534512	-1.69887	2.50573
8776	-19977	5838	2.13159	-0.802399	-1.31693	0.446589	-1.5364	2.43097		8776	-19977	5838	2.26261	-0.834517	-1.41472	0.577607	-1.56852	2.33318		3224	-19977	5862	2.20396	-0.916046	-1.27524	0.518959	-1.65005	2.47266
8777	-19975	5838	2.15273	-0.860565	-1.28005	0.467735	-1.59457	2.46785		8777	-19975	5838	2.29388	-1.06493	-1.21567	0.608878	-1.79893	2.53223		3225	-19975	5862	2.20595	-0.873347	-1.32006	0.520951	-1.60735	2.42784
8778	-19973	5838	2.19959	-0.827776	-1.35958	0.514591	-1.56178	2.38832		8778	-19973	5838	2.25661	-0.742232	-1.50099	0.571608	-1.47623	2.24691		3226	-19973	5862	2.19483	-0.903947	-1.27837	0.509831	-1.63795	2.46953
8779	-19971	5838	2.15217	-0.80039	-1.33959	0.467169	-1.53439	2.40831		8779	-19971	5838	2.19735	-1.07308	-1.11189	0.512348	-1.80708	2.63601		3227	-19971	5862	2.19308	-0.912124	-1.26865	0.50808	-1.64612	2.47925
8780	-19969	5838	2.15663	-0.865351	-1.27914	0.471625	-1.59935	2.46876		8780	-19969	5838	2.21456	-0.79423	-1.4071	0.529562	-1.52823	2.3408		3228	-19969	5862	2.28098	-0.505605	-1.76148	0.595978	-1.23961	1.98642
8781	-19967	5838	2.14602	-0.751416	-1.38251	0.461017	-1.48542	2.36539		8781	-19967	5838	2.18772	-0.851534	-1.32362	0.502717	-1.58553	2.42428		3229	-19967	5862	2.18947	-1.34004	-0.836879	0.504466	-2.07404	2.91102
8782	-19965	5838	2.13848	-0.827224	-1.29895	0.453483	-1.56122	2.44895		8782	-19965	5838	2.27371	-0.739738	-1.52066	0.588712	-1.47374	2.22724		3230	-19965	5862	2.26355	-0.465796	-1.78391	0.578547	-1.1998	1.96399
8783	-19963	5838	2.15171	-0.798236	-1.3414	0.466715	-1.53224	2.4065		8783	-19963	5838	2.16927	-0.87981	-1.27693	0.484272	-1.61381	2.47097		3231	-19963	5862	2.207	-0.936264	-1.25823	0.521999	-1.67026	2.48967
8784	-19961	5838	2.13434	-0.834019	-1.28812	0.449339	-1.56802	2.45978		8784	-19961	5838	2.19185	-1.38119	-0.799538	0.506853	-2.11519	2.94836		3232	-19961	5862	2.18717	-0.898733	-1.27608	0.502174	-1.63273	2.47182
8785	-19959	5838	2.10828	-0.772298	-1.32396	0.423284	-1.5063	2.42394		8785	-19959	5838	2.10297	-1.07013	-1.02179	0.417973	-1.80413	2.72611		3233	-19959	5862	2.24535	-0.480548	-1.75107	0.56035	-1.21455	1.99683
8786	-19957	5838	2.13379	-0.77294	-1.34893	0.44879	-1.50694	2.39897		8786	-19957	5838	2.16923	-0.870822	-1.28604	0.48423	-1.60482	2.46186		3234	-19957	5862	2.25447	-0.487563	-1.75319	0.569466	-1.22156	1.99471
8787	-19955	5838	2.16127	-0.816186	-1.33316	0.476266	-1.55019	2.41474		8787	-19955	5838	2.2025	-1.14435	-1.04624	0.517496	-1.87835	2.70166		3235	-19955	5862	2.18599	-0.924414	-1.24932	0.500989	-1.65841	2.49858
8788	-19953	5838	2.12716	-0.769055	-1.34623	0.442164	-1.50306	2.40167		8788	-19953	5838	2.24889	-0.749407	-1.4862	0.563888	-1.48341	2.2617		3236	-19953	5862	2.26493	-0.551678	-1.69956	0.579931	-1.28568	2.04833
8789	-19951	5838	2.14169	-0.754293	-1.37539	0.45669	-1.48829	2.3725		8789	-19951	5838	2.23476	-0.810567	-1.41116	0.549759	-1.54457	2.33674		3237	-19951	5862	2.27037	-0.529877	-1.72676	0.585372	-1.26388	2.02114
8790	-19949	5838	2.12254	-0.777843	-1.33257	0.437538	-1.51184	2.41533		8790	-19949	5838	2.26426	-1.03851	-1.21293	0.579262	-1.77251	2.53497		3238	-19949	5862	2.18312	-0.88524	-1.2856	0.498116	-1.61924	2.4623
8791	-19947	5838	2.12607	-0.793759	-1.32047	0.441068	-1.52776	2.42743		8791	-19947	5838	2.17976	-0.896513	-1.27105	0.494761	-1.63051	2.47685		3239	-19947	5862	2.2424	-0.439648	-1.7889	0.557401	-1.17365	1.959
8792	-19945	5838	2.19983	-0.701733	-1.48554	0.514825	-1.43573	2.26236		8792	-19945	5838	2.19539	-1.1038	-1.07971	0.510391	-1.8378	2.66819		3240	-19945	5862	2.19157	-0.943987	-1.23529	0.506575	-1.67799	2.51261
8793	-19943	5838	2.10431	-0.780945	-1.31148	0.41931	-1.51494	2.43642		8793	-19943	5838	2.16973	-0.874109	-1.28344	0.484727	-1.60811	2.46446		3241	-19943	5862	2.19116	-0.934517	-1.24428	0.506162	-1.66852	2.50362
8794	-19941	5838	2.18968	-0.72382	-1.4536	0.504685	-1.45782	2.2943		8794	-19941	5838	2.19887	-1.13869	-1.04834	0.513873	-1.87269	2.69956		3242	-19941	5862	2.20845	-0.89726	-1.29841	0.523454	-1.63126	2.44949
8795	-19939	5838	2.13311	-0.807755	-1.31387	0.448106	-1.54175	2.43403		8795	-19939	5838	2.21551	-0.81593	-1.38662	0.530509	-1.54993	2.36128		3243	-19939	5862	2.23108	-0.533726	-1.68397	0.546083	-1.26773	2.06393
8796	-19937	5838	2.11257	-0.794884	-1.30591	0.42757	-1.52888	2.44199		8796	-19937	5838	2.16273	-0.878996	-1.27162	0.477727	-1.613	2.47628		3244	-19937	5862	2.23473	-0.543473	-1.67782	0.549728	-1.27747	2.07008
8797	-19935	5838	2.10976	-0.818987	-1.27913	0.424761	-1.55299	2.46877		8797	-19935	5838	2.19375	-0.874584	-1.3071	0.508749	-1.60858	2.4408		3245	-19935	5862	2.22115	-0.902818	-1.30582	0.53615	-1.63682	2.44208
8798	-19933	5838	2.09819	-0.83	-1.25662	0.413189	-1.564	2.49128		8798	-19933	5838	2.19157	-1.09408	-1.08575	0.506565	-1.82808	2.66215		3246	-19933	5862	2.24386	-0.564873	-1.66564	0.558862	-1.29887	2.08226
8799	-19931	5838	2.12526	-0.793463	-1.32025	0.440262	-1.52746	2.42765		8799	-19931	5838	2.23896	-0.818793	-1.40709	0.55396	-1.55279	2.34081		3247	-19931	5862	2.22178	-0.891636	-1.31753	0.536777	-1.62564	2.43037
8800	-19929	5838	2.10282	-0.861537	-1.22927	0.417815	-1.59554	2.51863		8800	-19929	5838	2.22006	-0.80637	-1.40064	0.535059	-1.54037	2.34726		3248	-19929	5862	2.23494	-0.998856	-1.22334	0.549939	-1.73286	2.52456
8801	-19927	5838	2.10894	-0.842653	-1.25463	0.423938	-1.57665	2.49327		8801	-19927	5838	2.21707	-0.791193	-1.4129	0.532071	-1.52519	2.335		3249	-19927	5862	2.17792	-0.945016	-1.22067	0.492915	-1.67902	2.52723
8802	-19925	5838	2.16755	-0.701483	-1.45353	0.482551	-1.43548	2.29437		8802	-19925	5838	2.1628	-1.12466	-1.02643	0.4778	-1.85866	2.72147		3250	-19925	5862	2.23044	-0.942775	-1.27503	0.545437	-1.67677	2.47287
8803	-19923	5838	2.0964	-0.785828	-1.29892	0.411396	-1.51983	2.44898		8803	-19923	5838	2.23686	-1.14974	-1.07492	0.551858	-1.88374	2.67298		3251	-19923	5862	2.15055	-0.93604	-1.20249	0.465548	-1.67004	2.54541
8804	-19921	5838	2.18259	-0.753703	-1.41652	0.49759	-1.4877	2.33138		8804	-19921	5838	2.20368	-1.0728	-1.11843	0.518676	-1.8068	2.62947		3252	-19921	5862	2.20967	-0.955131	-1.24204	0.524668	-1.68913	2.50586
8805	-19919	5838	2.09641	-0.877452	-1.20744	0.41141	-1.61145	2.54046		8805	-19919	5838	2.10094	-0.903562	-1.18548	0.415939	-1.63756	2.56242		3253	-19919	5862	2.2223	-0.548848	-1.66019	0.537301	-1.28285	2.08771
8806	-19917	5838	2.09405	-0.790915	-1.29163	0.409046	-1.52492	2.45627		8806	-19917	5838	2.14471	-0.859771	-1.27304	0.459711	-1.59377	2.47486		3254	-19917	5862	2.20942	-0.981296	-1.2157	0.524422	-1.7153	2.5322
8807	-19915	5838	2.05269	-0.856458	-1.18475	0.367688	-1.59046	2.56315		8807	-19915	5838	2.1373	-1.14137	-0.984276	0.4523	-1.87537	2.76362		3255	-19915	5862	2.20721	-0.937117	-1.25744	0.522211	-1.67112	2.49045
8808	-19913	5838	2.09383	-0.735701	-1.34592	0.408828	-1.4697	2.40198		8808	-19913	5838	2.22424	-1.0559	-1.15599	0.539245	-1.7899	2.59191		3256	-19913	5862	2.16299	-0.98297	-1.16813	0.477988	-1.71697	2.57977
8809	-19911	5838	2.10012	-0.791938	-1.29685	0.415119	-1.52594	2.45106		8809	-19911	5838	2.1704	-1.18731	-0.9716	0.485401	-1.92131	2.7763		3257	-19911	5862	2.21264	-0.970202	-1.22992	0.527643	-1.7042	2.51798
8810	-19909	5838	2.17357	-0.75473	-1.40675	0.488572	-1.48873	2.34115		8810	-19909	5838	2.22688	-1.1148	-1.09972	0.54188	-1.8488	2.64818		3258	-19909	5862	2.22226	-0.983246	-1.2266	0.537258	-1.71725	2.5213
8811	-19907	5838	2.03915	-0.835233	-1.19249	0.354152	-1.56923	2.55541		8811	-19907	5838	2.12128	-0.929483	-1.17993	0.436279	-1.66348	2.56797		3259	-19907	5862	2.1989	-0.944799	-1.24154	0.513896	-1.6788	2.50636
8812	-19905	5838	2.08104	-0.859288	-1.21027	0.39604	-1.59329	2.53763		8812	-19905	5838	2.23625	-1.1623	-1.06168	0.551253	-1.8963	2.68622		3260	-19905	5862	2.20561	-0.961034	-1.23228	0.520609	-1.69503	2.51562
8813	-19903	5838	2.10819	-0.809709	-1.28709	0.423193	-1.54371	2.46081		8813	-19903	5838	2.23096	-1.16122	-1.05737	0.545959	-1.89522	2.69053		3261	-19903	5862	2.19106	-0.590182	-1.58779	0.506056	-1.32418	2.16011
8814	-19901	5838	2.12385	-0.782921	-1.32859	0.438845	-1.51692	2.41931		8814	-19901	5838	2.1085	-1.09307	-1.00442	0.4235	-1.82707	2.74348		3262	-19901	5862	2.20394	-0.608315	-1.58258	0.518942	-1.34231	2.16533
8815	-19899	5838	2.17101	-0.830539	-1.32801	0.486013	-1.56454	2.41989		8815	-19899	5838	2.13929	-0.92835	-1.19892	0.454288	-1.66235	2.54898		3263	-19899	5862	2.20078	-1.01142	-1.17703	0.515775	-1.74542	2.57087
8816	-19897	5838	2.07806	-0.94412	-1.12262	0.39306	-1.67812	2.62528		8816	-19897	5838	2.22377	-1.15806	-1.05327	0.538766	-1.89206	2.69463		3264	-19897	5862	2.19706	-0.909577	-1.27521	0.512064	-1.64358	2.47269
8817	-19895	5838	2.09096	-0.828672	-1.25124	0.405956	-1.56267	2.49666		8817	-19895	5838	2.18211	-1.06393	-1.10597	0.497113	-1.79792	2.64193		3265	-19895	5862	2.18288	-0.935203	-1.23547	0.497882	-1.6692	2.51243
8818	-19893	5838	2.08403	-0.89247	-1.18026	0.399034	-1.62647	2.56764		8818	-19893	5838	2.18159	-0.864694	-1.30442	0.496589	-1.59869	2.44348		3266	-19893	5862	2.18537	-1.01187	-1.16138	0.500369	-1.74587	2.58652
8819	-19891	5838	2.13763	-0.833714	-1.29195	0.452629	-1.56771	2.45595		8819	-19891	5838	2.22684	-1.13678	-1.07761	0.541839	-1.87078	2.67029		3267	-19891	5862	2.19244	-1.05804	-1.12224	0.507436	-1.79204	2.62566
8820	-19889	5838	2.06231	-0.902626	-1.14832	0.377315	-1.63663	2.59958		8820	-19889	5838	2.10822	-0.904987	-1.19138	0.423222	-1.63899	2.55652		3268	-19889	5862	2.1839	-1.01514	-1.15653	0.498902	-1.74914	2.59137
8821	-19887	5838	2.08091	-0.86088	-1.20863	0.395906	-1.59488	2.53927		8821	-19887	5838	2.1623	-1.15846	-0.992275	0.477302	-1.89246	2.75563		3269	-19887	5862	2.18874	-0.977653	-1.1988	0.503745	-1.71165	2.5491
8822	-19885	5838	2.10772	-0.886349	-1.20997	0.422719	-1.62035	2.53793		8822	-19885	5838	2.22111	-1.14884	-1.06012	0.536108	-1.88284	2.68778		3270	-19885	5862	2.19674	-0.591261	-1.59251	0.511739	-1.32526	2.15539
8823	-19883	5838	2.09529	-0.87631	-1.20771	0.410287	-1.61031	2.54019		8823	-19883	5838	2.21632	-1.13438	-1.06949	0.531325	-1.86838	2.67841		3271	-19883	5862	2.17658	-1.3796	-0.784615	0.491577	-2.1136	2.96328
8824	-19881	5838	2.06613	-0.941974	-1.11271	0.381131	-1.67597	2.63519		8824	-19881	5838	2.14587	-1.13655	-0.997974	0.460866	-1.87055	2.74993		3272	-19881	5862	2.18341	-1.46809	-0.703029	0.498413	-2.20209	3.04487
8825	-19879	5838	2.05042	-0.900275	-1.13866	0.365417	-1.63427	2.60924		8825	-19879	5838	2.14536	-1.13541	-0.998598	0.46036	-1.86941	2.7493		3273	-19879	5862	2.20241	-0.592802	-1.59666	0.517413	-1.3268	2.15124
8826	-19877	5838	2.0758	-0.82783	-1.23652	0.390805	-1.56183	2.51138		8826	-19877	5838	2.14508	-1.13333	-1.00041	0.46008	-1.86733	2.74749		3274	-19877	5862	2.12251	-1.03221	-1.07869	0.437513	-1.76621	2.66921
8827	-19875	5838	2.10151	-0.864214	-1.22602	0.416513	-1.59821	2.52188		8827	-19875	5838	2.07904	-1.09553	-0.972054	0.394041	-1.82953	2.77585		3275	-19875	5862	2.11752	-0.909463	-1.19644	0.432524	-1.64346	2.55146
8828	-19873	5838	2.15545	-0.813263	-1.32986	0.470448	-1.54726	2.41804		8828	-19873	5838	2.0659	-1.19363	-0.861292	0.380901	-1.92763	2.88661		3276	-19873	5862	2.13099	-1.01318	-1.10622	0.445989	-1.74718	2.64168
8829	-19871	5838	2.0855	-0.912027	-1.16206	0.400504	-1.64603	2.58584		8829	-19871	5838	2.22151	-1.14362	-1.06556	0.536506	-1.87762	2.68234		3277	-19871	5862	2.1459	-1.03268	-1.1014	0.4609	-1.76668	2.64649
8830	-19869	5838	2.06483	-0.959166	-1.09415	0.379831	-1.69317	2.65375		8830	-19869	5838	2.19437	-0.880642	-1.30097	0.509371	-1.61464	2.44693		3278	-19869	5862	2.1795	-1.00508	-1.16247	0.494503	-1.73908	2.58543
8831	-19867	5838	2.09067	-0.899763	-1.17945	0.405669	-1.63376	2.56845		8831	-19867	5838	2.22951	-1.16571	-1.05175	0.54451	-1.89971	2.69615		3279	-19867	5862	2.21742	-0.605285	-1.59897	0.532423	-1.33928	2.14893
8832	-19865	5838	2.04847	-0.807555	-1.22923	0.363469	-1.54156	2.51867		8832	-19865	5838	2.23406	-1.1718	-1.04978	0.549055	-1.9058	2.69812		3280	-19865	5862	2.19198	-0.595698	-1.58338	0.506985	-1.3297	2.16452
8833	-19863	5838	2.08164	-1.1475	-0.922928	0.396636	-1.8815	2.82497		8833	-19863	5838	2.12941	-1.19543	-0.922693	0.444406	-1.92943	2.82521		3281	-19863	5862	2.14998	-1.01229	-1.12588	0.464978	-1.74629	2.62202
8834	-19861	5838	2.09473	-0.898854	-1.18435	0.409731	-1.63285	2.56355		8834	-19861	5838	2.22093	-1.09056	-1.11809	0.535926	-1.82456	2.62981		3282	-19861	5862	2.20678	-0.61929	-1.57452	0.521779	-1.35329	2.17338
8835	-19859	5838	2.13068	-0.869296	-1.24965	0.445675	-1.6033	2.49825		8835	-19859	5838	2.21937	-1.12761	-1.07948	0.534368	-1.86161	2.66842		3283	-19859	5862	2.1178	-0.913452	-1.19255	0.4328	-1.64745	2.55535
8836	-19857	5838	2.11003	-0.942647	-1.156	0.425026	-1.67665	2.5919		8836	-19857	5838	2.14183	-1.15768	-0.97285	0.456835	-1.89167	2.77505		3284	-19857	5862	2.20819	-0.567773	-1.62738	0.523188	-1.30177	2.12052
8837	-19855	5838	2.11933	-0.893146	-1.2147	0.434334	-1.62715	2.5332		8837	-19855	5838	2.17758	-1.19441	-0.97167	0.492582	-1.92841	2.77623		3285	-19855	5862	2.10704	-1.34951	-0.74563	0.42204	-2.08351	3.00227
8838	-19853	5838	2.12232	-0.909559	-1.20116	0.437324	-1.64356	2.54674		8838	-19853	5838	2.16027	-1.14921	-0.999718	0.475266	-1.88321	2.74818		3286	-19853	5862	2.12843	-0.990452	-1.1263	0.443428	-1.72445	2.6216
8839	-19851	5838	2.10337	-0.893858	-1.19782	0.418369	-1.62786	2.55008		8839	-19851	5838	2.11519	-0.961597	-1.14184	0.430194	-1.6956	2.60606		3287	-19851	5862	2.21506	-0.624987	-1.57698	0.530064	-1.35899	2.17092
8840	-19849	5838	2.10142	-0.936461	-1.15327	0.416416	-1.67046	2.59463		8840	-19849	5838	2.08498	-1.18889	-0.884838	0.39998	-1.92289	2.86306		3288	-19849	5862	2.20568	-1.0157	-1.17775	0.520677	-1.7497	2.57015
8841	-19847	5838	2.13409	-1.18601	-0.936807	0.449087	-1.92001	2.81109		8841	-19847	5838	2.17906	-1.22988	-0.937725	0.494064	-1.96388	2.81018		3289	-19847	5862	2.20116	-0.60956	-1.57872	0.516161	-1.34356	2.16918
8842	-19845	5838	2.12964	-0.880384	-1.23762	0.444636	-1.61438	2.51028		8842	-19845	5838	2.22814	-0.878711	-1.33662	0.543143	-1.61271	2.41128		3290	-19845	5862	2.15722	-1.04174	-1.10387	0.47222	-1.77574	2.64403
8843	-19843	5838	2.16269	-1.18272	-0.968727	0.477691	-1.91672	2.77917		8843	-19843	5838	2.15161	-1.1119	-1.02847	0.466611	-1.8459	2.71943		3291	-19843	5862	2.15303	-1.0116	-1.1297	0.46803	-1.7456	2.6182
8844	-19841	5838	2.09897	-0.950902	-1.13634	0.413967	-1.6849	2.61156		8844	-19841	5838	2.18065	-1.17293	-0.996456	0.495646	-1.90693	2.75144		3292	-19841	5862	2.14136	-1.05245	-1.0772	0.456359	-1.78645	2.6707
8845	-19839	5838	2.12154	-0.923611	-1.18615	0.436539	-1.65761	2.56175		8845	-19839	5838	2.20874	-1.10617	-1.09018	0.523736	-1.84017	2.65772		3293	-19839	5862	2.15878	-0.973342	-1.17367	0.473785	-1.70734	2.57423
8846	-19837	5838	2.13786	-1.13185	-0.994487	0.452857	-1.86585	2.75341		8846	-19837	5838	2.18523	-1.21595	-0.957767	0.500234	-1.94995	2.79013		3294	-19837	5862	2.1499	-1.01927	-1.11887	0.464904	-1.75327	2.62903
8847	-19835	5838	2.11467	-0.916643	-1.1862	0.429665	-1.65064	2.5617		8847	-19835	5838	2.24277	-1.14735	-1.08315	0.557768	-1.88135	2.66475		3295	-19835	5862	2.15014	-1.0571	-1.08148	0.465136	-1.7911	2.66642
8848	-19833	5838	2.20608	-0.89404	-1.29973	0.521077	-1.62804	2.44817		8848	-19833	5838	2.21697	-1.33539	-0.870025	0.531965	-2.06939	2.87787		3296	-19833	5862	2.20433	-0.988626	-1.20349	0.519326	-1.72263	2.54441
8849	-19831	5838	2.18654	-0.892879	-1.28113	0.501542	-1.62688	2.46677		8849	-19831	5838	2.18323	-1.14748	-1.02407	0.498226	-1.88148	2.72383		3297	-19831	5862	2.18167	-1.07301	-1.09669	0.496673	-1.80701	2.65121
8850	-19829	5838	2.08337	-0.965712	-1.10615	0.398374	-1.69971	2.64175		8850	-19829	5838	2.18472	-1.1824	-0.990844	0.499725	-1.9164	2.75706		3298	-19829	5862	2.21359	-1.00118	-1.20008	0.528588	-1.73518	2.54782
8851	-19827	5838	2.16985	-1.20723	-0.951364	0.484854	-1.94123	2.79654		8851	-19827	5838	2.24862	-1.11725	-1.11921	0.563616	-1.85125	2.62869		3299	-19827	5862	2.15752	-1.01498	-1.13067	0.472521	-1.74898	2.61723
8852	-19825	5838	2.15407	-0.906674	-1.23564	0.469066	-1.64067	2.51226		8852	-19825	5838	2.24872	-1.12288	-1.1134	0.563717	-1.85688	2.6345		3300	-19825	5862	2.16114	-0.963903	-1.18542	0.476139	-1.6979	2.56248
8853	-19823	5838	2.13541	-1.2143	-0.909843	0.45041	-1.9483	2.83806		8853	-19823	5838	2.17518	-1.25196	-0.911277	0.490177	-1.98596	2.83662		3301	-19823	5862	2.16501	-1.01108	-1.14213	0.480007	-1.74508	2.60577
8854	-19821	5838	2.12642	-0.894709	-1.2198	0.44142	-1.62871	2.5281		8854	-19821	5838	2.24933	-1.11605	-1.1209	0.564335	-1.85005	2.627		3302	-19821	5862	2.14432	-0.966587	-1.1661	0.459315	-1.70059	2.5818
8855	-19819	5838	2.21846	-0.868173	-1.33777	0.533457	-1.60217	2.41013		8855	-19819	5838	2.23121	-1.11304	-1.10556	0.546205	-1.84704	2.64234		3303	-19819	5862	2.15819	-1.00757	-1.13878	0.473191	-1.74157	2.60912
8856	-19817	5838	2.15615	-0.907377	-1.23711	0.471149	-1.64138	2.51079		8856	-19817	5838	2.1983	-1.22123	-0.965637	0.513297	-1.95523	2.78226		3304	-19817	5862	2.15248	-0.969519	-1.17106	0.467479	-1.70352	2.57684
8857	-19815	5838	2.13958	-1.17905	-0.949336	0.454579	-1.91305	2.79856		8857	-19815	5838	2.26202	-1.12209	-1.12759	0.577019	-1.85609	2.62031		3305	-19815	5862	2.20272	-0.94941	-1.24126	0.517721	-1.68341	2.50664
8858	-19813	5838	2.12961	-0.975885	-1.14195	0.444608	-1.70988	2.60595		8858	-19813	5838	2.16719	-1.1383	-1.01749	0.482194	-1.8723	2.73041		3306	-19813	5862	2.20463	-1.02442	-1.16828	0.519631	-1.75842	2.57962
8859	-19811	5838	2.13076	-0.972901	-1.14624	0.445761	-1.7069	2.60166		8859	-19811	5838	2.1806	-1.1926	-0.976714	0.4956	-1.9266	2.77119		3307	-19811	5862	2.20084	-0.97542	-1.21332	0.515842	-1.70942	2.53458
8860	-19809	5838	2.18194	-1.18852	-0.982247	0.496936	-1.92252	2.76565		8860	-19809	5838	2.25885	-1.11088	-1.13554	0.573847	-1.84488	2.61236		3308	-19809	5862	2.16824	-0.988321	-1.16822	0.483235	-1.72232	2.57968
8861	-19807	5838	2.17726	-1.17886	-0.986941	0.492255	-1.91286	2.76096		8861	-19807	5838	2.2569	-1.09756	-1.14693	0.5719	-1.83156	2.60097		3309	-19807	5862	2.22814	-1.0326	-1.18327	0.543137	-1.7666	2.56463
8862	-19805	5838	2.20851	-0.893046	-1.30315	0.52351	-1.62705	2.44475		8862	-19805	5838	2.22289	-1.20326	-1.00826	0.537893	-1.93726	2.73964		3310	-19805	5862	2.20958	-0.980878	-1.21636	0.524579	-1.71488	2.53153
8863	-19803	5838	2.17558	-0.917318	-1.24574	0.49058	-1.65132	2.50216		8863	-19803	5838	2.25493	-1.08628	-1.15614	0.56993	-1.82028	2.59176		3311	-19803	5862	2.22019	-1.01588	-1.19202	0.535192	-1.74988	2.55588
8864	-19801	5838	2.16331	-1.2491	-0.902708	0.478308	-1.9831	2.84519		8864	-19801	5838	2.22188	-1.13377	-1.07586	0.536876	-1.86777	2.67204		3312	-19801	5862	2.14672	-1.07344	-1.06157	0.461716	-1.80744	2.68633
8865	-19799	5838	2.13837	-0.993856	-1.1328	0.453369	-1.72786	2.6151		8865	-19799	5838	2.25882	-1.13089	-1.11546	0.573824	-1.86489	2.63244		3313	-19799	5862	2.20013	-1.37307	-0.814743	0.515128	-2.10707	2.93316
8866	-19797	5838	2.15579	-1.23423	-0.909984	0.470793	-1.96823	2.83792		8866	-19797	5838	2.25399	-1.10915	-1.13247	0.568989	-1.84315	2.61543		3314	-19797	5862	2.17605	-0.944415	-1.21964	0.491051	-1.67841	2.52826
8867	-19795	5838	2.14074	-1.23728	-0.891904	0.45574	-1.97128	2.856		8867	-19795	5838	2.17806	-1.12033	-1.0463	0.493061	-1.85433	2.7016		3315	-19795	5862	2.16879	-1.01537	-1.1416	0.483793	-1.74937	2.6063
8868	-19793	5838	2.23477	-0.886498	-1.33571	0.549773	-1.6205	2.41219		8868	-19793	5838	2.17812	-1.20677	-0.959714	0.493119	-1.94077	2.78819		3316	-19793	5862	2.21747	-0.984876	-1.2203	0.532473	-1.71888	2.5276
8869	-19791	5838	2.159	-1.21031	-0.937325	0.474002	-1.94431	2.81058		8869	-19791	5838	2.18169	-1.18291	-0.987306	0.496687	-1.91691	2.76059		3317	-19791	5862	2.20034	-0.982247	-1.20596	0.515339	-1.71625	2.54194
8870	-19789	5838	2.13295	-0.943564	-1.17762	0.447947	-1.67756	2.57028		8870	-19789	5838	2.21307	-1.17423	-1.02737	0.528072	-1.90823	2.72053		3318	-19789	5862	2.16744	-0.969267	-1.18629	0.48244	-1.70327	2.56161
8871	-19787	5838	2.2214	-1.15992	-1.04943	0.5364	-1.89392	2.69847		8871	-19787	5838	2.23625	-1.11813	-1.10567	0.551246	-1.85213	2.64223		3319	-19787	5862	2.21778	-1.01421	-1.19145	0.532775	-1.74821	2.55645
8872	-19785	5838	2.1668	-1.25566	-0.899756	0.481802	-1.98966	2.84814		8872	-19785	5838	2.19211	-1.18526	-0.995041	0.507114	-1.91926	2.75286		3320	-19785	5862	2.15841	-0.979076	-1.16762	0.473414	-1.71308	2.58028
8873	-19783	5838	2.15729	-1.22387	-0.92221	0.472292	-1.95787	2.82569		8873	-19783	5838	2.27703	-1.09624	-1.16852	0.592029	-1.83024	2.57938		3321	-19783	5862	2.19841	-0.981506	-1.20492	0.513409	-1.71551	2.54298
8874	-19781	5838	2.14015	-1.23315	-0.895427	0.455153	-1.96715	2.85247		8874	-19781	5838	2.26799	-1.11157	-1.14412	0.582994	-1.84557	2.60378		3322	-19781	5862	2.16706	-0.978809	-1.17646	0.482062	-1.71281	2.57144
8875	-19779	5838	2.15641	-1.21212	-0.933067	0.471414	-1.94612	2.81483		8875	-19779	5838	2.26173	-1.11114	-1.13831	0.576726	-1.84514	2.60959		3323	-19779	5862	2.14645	-1.04771	-1.08732	0.461454	-1.78171	2.66058
8876	-19777	5838	2.18633	-1.14746	-1.02702	0.501325	-1.88146	2.72088		8876	-19777	5838	2.25775	-1.123	-1.12249	0.572754	-1.857	2.62541		3324	-19777	5862	2.21673	-0.99749	-1.2069	0.53173	-1.73149	2.54101
8877	-19775	5838	2.1904	-1.22449	-0.954645	0.5054	-1.95849	2.79325		8877	-19775	5838	2.2549	-1.12373	-1.1188	0.569905	-1.85773	2.6291		3325	-19775	5862	2.15449	-0.996291	-1.14657	0.469486	-1.73029	2.60133
8878	-19773	5838	2.1323	-1.21512	-0.905783	0.447302	-1.94912	2.84212		8878	-19773	5838	2.26078	-1.1618	-1.0868	0.575782	-1.8958	2.6611		3326	-19773	5862	2.16185	-1.02976	-1.12042	0.476849	-1.76376	2.62748
8879	-19771	5838	2.25976	-1.17728	-1.07038	0.574755	-1.91128	2.67752		8879	-19771	5838	2.16911	-1.06603	-1.09091	0.484112	-1.80003	2.65699		3327	-19771	5862	2.16453	-1.0252	-1.12742	0.479527	-1.7592	2.62048
8880	-19769	5838	2.14291	-1.17521	-0.956324	0.45791	-1.90921	2.79158		8880	-19769	5838	2.18635	-1.17449	-1.00022	0.501348	-1.90849	2.74768		3328	-19769	5862	2.17113	-1.06933	-1.09014	0.486133	-1.80333	2.65776
8881	-19767	5838	2.15132	-1.25029	-0.889829	0.466324	-1.98429	2.85807		8881	-19767	5838	2.15667	-1.42721	-0.718637	0.471674	-2.16121	3.02926		3329	-19767	5862	2.20355	-1.0303	-1.16106	0.518546	-1.7643	2.58684
8882	-19765	5838	2.16762	-1.22515	-0.931304	0.482621	-1.95915	2.8166		8882	-19765	5838	2.17503	-1.17553	-0.98806	0.490027	-1.90953	2.75984		3330	-19765	5862	2.1278	-1.00407	-1.11234	0.442797	-1.73807	2.63556
8883	-19763	5838	2.22398	-1.1999	-1.01185	0.538984	-1.9339	2.73605		8883	-19763	5838	2.2807	-1.15447	-1.11417	0.595698	-1.88847	2.63373		3331	-19763	5862	2.15943	-1.0346	-1.11313	0.474428	-1.7686	2.63477
8884	-19761	5838	2.12482	-1.25555	-0.858115	0.43982	-1.98955	2.88978		8884	-19761	5838	2.20887	-1.16928	-1.02728	0.52387	-1.90328	2.72062		3332	-19761	5862	2.20419	-0.997259	-1.1949	0.519191	-1.73126	2.553
8885	-19759	5838	2.17751	-1.23583	-0.930622	0.492513	-1.96983	2.81728		8885	-19759	5838	2.23443	-1.14433	-1.07756	0.549426	-1.87833	2.67034		3333	-19759	5862	2.124	-0.988013	-1.12471	0.439001	-1.72201	2.62319
8886	-19757	5838	2.12895	-1.0569	-1.06064	0.443948	-1.7909	2.68726		8886	-19757	5838	2.25317	-1.20558	-1.03538	0.56817	-1.93958	2.71252		3334	-19757	5862	2.13294	-1.39083	-0.730266	0.447937	-2.12483	3.01763
8887	-19755	5838	2.2189	-0.979327	-1.22697	0.533903	-1.71333	2.52093		8887	-19755	5838	2.16016	-1.22544	-0.923351	0.475161	-1.95944	2.82455		3335	-19755	5862	2.15087	-1.01373	-1.12564	0.465873	-1.74773	2.62226
8888	-19753	5838	2.13195	-1.23255	-0.888176	0.446947	-1.96655	2.85972		8888	-19753	5838	2.29607	-1.20751	-1.07633	0.611072	-1.94151	2.67157		3336	-19753	5862	2.14964	-1.06148	-1.07652	0.464643	-1.79548	2.67138
8889	-19751	5838	2.12269	-1.30396	-0.807466	0.437687	-2.03796	2.94043		8889	-19751	5838	2.19489	-1.14146	-1.04128	0.509888	-1.87546	2.70662		3337	-19751	5862	2.14527	-1.05471	-1.07903	0.460271	-1.78871	2.66887
8890	-19749	5838	2.1449	-1.24485	-0.888904	0.459901	-1.97885	2.859		8890	-19749	5838	2.21817	-1.12143	-1.08445	0.533174	-1.85543	2.66345		3338	-19749	5862	2.15637	-1.06117	-1.08354	0.471373	-1.79517	2.66436
8891	-19747	5838	2.13636	-1.26677	-0.858384	0.451355	-2.00077	2.88952		8891	-19747	5838	2.25061	-1.1617	-1.07668	0.565609	-1.8957	2.67122		3339	-19747	5862	2.13544	-0.994019	-1.13	0.450445	-1.72802	2.6179
8892	-19745	5838	2.11357	-1.23272	-0.869503	0.428571	-1.96672	2.8784		8892	-19745	5838	2.19563	-1.20949	-0.974627	0.510629	-1.94349	2.77327		3340	-19745	5862	2.1396	-1.03221	-1.09602	0.454599	-1.76621	2.65188
8893	-19743	5838	2.08456	-1.2078	-0.865773	0.399559	-1.9418	2.88213		8893	-19743	5838	2.25155	-1.18418	-1.05516	0.566545	-1.91818	2.69274		3341	-19743	5862	2.13926	-1.02971	-1.09812	0.454263	-1.76371	2.64978
8894	-19741	5838	2.18285	-1.24278	-0.928771	0.497851	-1.97678	2.81913		8894	-19741	5838	2.2455	-1.13312	-1.10009	0.560498	-1.86712	2.64781		3342	-19741	5862	2.15647	-1.01665	-1.12817	0.471466	-1.75065	2.61973
8895	-19739	5838	2.17797	-1.28348	-0.883228	0.49297	-2.01748	2.86467		8895	-19739	5838	2.27424	-1.1672	-1.09493	0.589241	-1.9012	2.65297		3343	-19739	5862	2.13122	-0.984342	-1.13547	0.446221	-1.71834	2.61243
8896	-19737	5838	2.13465	-1.25833	-0.865231	0.449655	-1.99233	2.88267		8896	-19737	5838	2.22332	-1.15535	-1.05572	0.538318	-1.88935	2.69218		3344	-19737	5862	2.20491	-1.02546	-1.16738	0.519912	-1.75946	2.58052
8897	-19735	5838	2.14139	-1.31104	-0.819458	0.456387	-2.04504	2.92844		8897	-19735	5838	2.19034	-1.12021	-1.05798	0.505335	-1.85421	2.68992		3345	-19735	5862	2.15852	-1.07708	-1.06978	0.473518	-1.81108	2.67812
8898	-19733	5838	2.21701	-1.20538	-0.999391	0.532008	-1.93938	2.74851		8898	-19733	5838	2.2353	-1.17369	-1.04933	0.550299	-1.90769	2.69857		3346	-19733	5862	2.19949	-1.05343	-1.13386	0.514493	-1.78743	2.61403
8899	-19731	5838	2.16274	-1.3071	-0.844635	0.47774	-2.0411	2.90327		8899	-19731	5838	2.17033	-1.25682	-0.902188	0.485329	-1.99082	2.84571		3347	-19731	5862	2.15103	-1.05971	-1.07974	0.466032	-1.79371	2.66816
8900	-19729	5838	2.20479	-1.22203	-0.970571	0.51979	-1.95603	2.77733		8900	-19729	5838	2.17421	-1.26777	-0.895255	0.489212	-2.00176	2.85264		3348	-19729	5862	2.14341	-1.00797	-1.12397	0.458409	-1.74197	2.62393
8901	-19727	5838	2.11345	-1.27616	-0.825891	0.428451	-2.01016	2.92201		8901	-19727	5838	2.22237	-1.26126	-0.949006	0.53737	-1.99526	2.79889		3349	-19727	5862	2.12678	-1.03094	-1.08434	0.441779	-1.76494	2.66356
8902	-19725	5838	2.15163	-1.28753	-0.853115	0.466634	-2.02153	2.89479		8902	-19725	5838	2.17104	-1.31273	-0.846786	0.486038	-2.04673	2.90111		3350	-19725	5862	2.1482	-1.04409	-1.09241	0.463199	-1.77809	2.65549
8903	-19723	5838	2.1517	-1.31631	-0.824308	0.466704	-2.05031	2.92359		8903	-19723	5838	2.13867	-1.22121	-0.905966	0.453668	-1.95521	2.84193		3351	-19723	5862	2.09894	-1.38187	-0.705633	0.413944	-2.11587	3.04227
8904	-19721	5838	2.15955	-1.31788	-0.83065	0.474549	-2.05188	2.91725		8904	-19721	5838	2.28492	-1.2178	-1.05491	0.599924	-1.9518	2.69299		3352	-19721	5862	2.14637	-1.07441	-1.06038	0.461373	-1.80841	2.68752
8905	-19719	5838	2.10586	-1.30314	-0.791653	0.420855	-2.03714	2.95625		8905	-19719	5838	2.1493	-1.26702	-0.87081	0.4643	-2.00102	2.87709		3353	-19719	5862	2.13235	-1.037	-1.08395	0.447348	-1.771	2.66395
8906	-19717	5838	2.16203	-1.26537	-0.885609	0.477035	-1.99937	2.86229		8906	-19717	5838	2.15607	-1.23777	-0.907166	0.471069	-1.97177	2.84073		3354	-19717	5862	2.13634	-1.05546	-1.06942	0.451339	-1.78946	2.67848
8907	-19715	5838	2.12295	-1.28081	-0.830924	0.437945	-2.01481	2.91698		8907	-19715	5838	2.13358	-1.38555	-0.737117	0.448577	-2.11955	3.01078		3355	-19715	5862	2.12937	-1.02781	-1.09028	0.444372	-1.76181	2.65761
8908	-19713	5838	2.13281	-1.28457	-0.837036	0.447807	-2.01857	2.91086		8908	-19713	5838	2.22044	-1.17679	-1.03159	0.535436	-1.91079	2.71631		3356	-19713	5862	2.12974	-1.05805	-1.06011	0.444738	-1.79205	2.68779
8909	-19711	5838	2.15782	-1.25821	-0.888818	0.472824	-1.99221	2.85908		8909	-19711	5838	2.17539	-1.21292	-0.950857	0.490392	-1.94692	2.79704		3357	-19711	5862	2.13722	-1.0245	-1.10125	0.452222	-1.7585	2.64665
8910	-19709	5838	2.19488	-1.2593	-0.923907	0.509877	-1.9933	2.82399		8910	-19709	5838	2.21783	-1.14823	-1.05751	0.532834	-1.88223	2.69039		3358	-19709	5862	2.12664	-1.10009	-1.01519	0.441636	-1.83409	2.73271
8911	-19707	5838	2.14192	-1.29954	-0.831315	0.456924	-2.03355	2.91658		8911	-19707	5838	2.20828	-1.1613	-1.03535	0.523276	-1.8953	2.71255		3359	-19707	5862	2.12423	-1.06137	-1.05153	0.439232	-1.79537	2.69637
8912	-19705	5838	2.1216	-1.33689	-0.773869	0.436595	-2.0709	2.97403		8912	-19705	5838	2.22824	-1.19356	-1.02268	0.543236	-1.92756	2.72523		3360	-19705	5862	2.13666	-1.06208	-1.06323	0.451661	-1.79608	2.68467
8913	-19703	5838	2.1354	-1.25533	-0.869111	0.450396	-1.98933	2.87879		8913	-19703	5838	2.23322	-1.19174	-1.02927	0.548223	-1.92574	2.71863		3361	-19703	5862	2.12724	-1.10735	-1.00861	0.442244	-1.84135	2.73929
8914	-19701	5838	2.13695	-1.03455	-1.09116	0.451952	-1.76855	2.65674		8914	-19701	5838	2.17395	-1.4713	-0.691499	0.488946	-2.2053	3.0564		3362	-19701	5862	2.13186	-1.03486	-1.08554	0.446865	-1.76886	2.66236
8915	-19699	5838	2.16548	-1.3214	-0.833142	0.480483	-2.0554	2.91476		8915	-19699	5838	2.14484	-1.23476	-0.899066	0.459836	-1.96876	2.84883		3363	-19699	5862	2.13439	-1.05489	-1.06827	0.449393	-1.78889	2.67963
8916	-19697	5838	2.15413	-1.3051	-0.838057	0.46913	-2.0391	2.90984		8916	-19697	5838	2.22628	-1.14418	-1.07	0.541284	-1.87818	2.6779		3364	-19697	5862	2.14461	-1.05562	-1.07757	0.459607	-1.78962	2.67033
8917	-19695	5838	2.14407	-1.23035	-0.902878	0.459069	-1.96435	2.84502		8917	-19695	5838	2.22228	-1.10521	-1.10501	0.537279	-1.83921	2.64289		3365	-19695	5862	2.11896	-1.02005	-1.08742	0.433956	-1.75405	2.66048
8918	-19693	5838	2.07753	-1.25017	-0.816386	0.392527	-1.98417	2.93151		8918	-19693	5838	2.18333	-1.19935	-0.972185	0.498328	-1.93335	2.77571		3366	-19693	5862	2.17564	-1.00841	-1.15539	0.490636	-1.74241	2.59251
8919	-19691	5838	2.10725	-1.24177	-0.854644	0.422255	-1.97577	2.89326		8919	-19691	5838	2.08415	-1.23093	-0.842162	0.399146	-1.96493	2.90574		3367	-19691	5862	2.12945	-1.07217	-1.04587	0.44445	-1.80617	2.70203
8920	-19689	5838	2.08568	-1.26124	-0.813572	0.400678	-1.99524	2.93433		8920	-19689	5838	2.18252	-1.1696	-1.00142	0.497524	-1.9036	2.74648		3368	-19689	5862	2.12839	-1.02982	-1.08715	0.443385	-1.76382	2.66075
8921	-19687	5838	2.16376	-0.920752	-1.23086	0.478758	-1.65475	2.51704		8921	-19687	5838	2.21636	-1.23832	-0.965922	0.531358	-1.97232	2.78198		3369	-19687	5862	2.09468	-1.0477	-1.03602	0.409677	-1.7817	2.71188
8922	-19685	5838	2.10623	-0.991528	-1.10384	0.421235	-1.72553	2.64406		8922	-19685	5838	2.20175	-1.26531	-0.924756	0.516753	-1.99931	2.82314		3370	-19685	5862	2.12095	-1.0177	-1.09194	0.435952	-1.7517	2.65596
8923	-19683	5838	2.10793	-1.01417	-1.08265	0.422931	-1.74817	2.66525		8923	-19683	5838	2.21901	-1.20004	-1.00711	0.534013	-1.93404	2.74079		3371	-19683	5862	2.11733	-1.08985	-1.01626	0.432326	-1.82385	2.73164
8924	-19681	5838	2.11339	-1.00059	-1.10178	0.428387	-1.73459	2.64612		8924	-19681	5838	2.17959	-1.20663	-0.961025	0.494595	-1.94063	2.78688		3372	-19681	5862	2.17341	-1.06372	-1.09792	0.488414	-1.79772	2.64998
8925	-19679	5838	2.12521	-1.24841	-0.865845	0.44021	-1.98241	2.88205		8925	-19679	5838	2.12392	-1.25017	-0.862496	0.438922	-1.98417	2.8854		3373	-19679	5862	2.11016	-1.08242	-1.01653	0.425164	-1.81642	2.73137
8926	-19677	5838	2.13665	-0.95404	-1.17073	0.451651	-1.68804	2.57717		8926	-19677	5838	2.19626	-1.22332	-0.961071	0.511264	-1.95732	2.78683		3374	-19677	5862	2.11527	-1.02991	-1.07413	0.43027	-1.76391	2.67377
8927	-19675	5838	2.11078	-1.0018	-1.09793	0.425781	-1.7358	2.64997		8927	-19675	5838	2.19727	-1.18688	-0.998562	0.51227	-1.92088	2.74934		3375	-19675	5862	2.10718	-1.03702	-1.0589	0.422177	-1.77102	2.68899
8928	-19673	5838	2.09317	-1.31646	-0.765853	0.408169	-2.05046	2.98205		8928	-19673	5838	2.1838	-1.15833	-1.01371	0.498805	-1.89233	2.73419		3376	-19673	5862	2.14838	-1.04874	-1.08822	0.463381	-1.78274	2.65968
8929	-19671	5838	2.12829	-1.24564	-0.871759	0.443287	-1.97964	2.87614		8929	-19671	5838	2.10674	-1.2765	-0.81925	0.421736	-2.0105	2.92865		3377	-19671	5862	2.10987	-1.09507	-1.00377	0.424874	-1.82907	2.74413
8930	-19669	5838	2.14882	-1.19759	-0.939496	0.463818	-1.93159	2.8084		8930	-19669	5838	2.18191	-1.21889	-0.951107	0.496907	-1.95289	2.79679		3378	-19669	5862	2.10862	-1.01449	-1.08303	0.423617	-1.74849	2.66487
8931	-19667	5838	2.10989	-1.35748	-0.741186	0.424892	-2.09148	3.00671		8931	-19667	5838	2.19509	-1.19424	-0.988817	0.510085	-1.92824	2.75908		3379	-19667	5862	2.10935	-1.05423	-1.04391	0.424347	-1.78823	2.70399
8932	-19665	5838	2.11747	-1.25615	-0.85034	0.432467	-1.99015	2.89756		8932	-19665	5838	2.1402	-1.24444	-0.884582	0.4552	-1.97844	2.86332		3380	-19665	5862	2.11638	-1.06796	-1.03716	0.431377	-1.80196	2.71074
8933	-19663	5838	2.13916	-1.29803	-0.830401	0.454158	-2.03203	2.9175		8933	-19663	5838	2.19526	-1.16559	-1.01762	0.51026	-1.89959	2.73028		3381	-19663	5862	2.09097	-1.46236	-0.617316	0.405967	-2.19636	3.13058
8934	-19661	5838	2.14919	-1.325	-0.813253	0.464186	-2.059	2.93465		8934	-19661	5838	2.14036	-1.2161	-0.912385	0.455359	-1.9501	2.83552		3382	-19661	5862	2.09883	-0.995399	-1.09233	0.413825	-1.7294	2.65557
8935	-19659	5838	2.10442	-1.22931	-0.864095	0.419425	-1.96331	2.88381		8935	-19659	5838	2.204	-1.20543	-0.986733	0.519	-1.93943	2.76117		3383	-19659	5862	2.1042	-1.02023	-1.07268	0.4192	-1.75423	2.67522
8936	-19657	5838	2.20092	-0.9251	-1.26369	0.515925	-1.6591	2.48421		8936	-19657	5838	2.14478	-1.23666	-0.896915	0.459783	-1.97066	2.85099		3384	-19657	5862	2.09179	-0.988195	-1.09241	0.406787	-1.72219	2.65549
8937	-19655	5838	2.13043	-0.914437	-1.20398	0.445428	-1.64844	2.54392		8937	-19655	5838	2.10813	-1.25012	-0.846843	0.423128	-1.98412	2.90106		3385	-19655	5862	2.10936	-1.05955	-1.03854	0.42436	-1.79355	2.70936
8938	-19653	5838	2.15029	-1.29129	-0.848	0.465287	-2.02529	2.8999		8938	-19653	5838	2.12611	-1.23225	-0.883034	0.441112	-1.96625	2.86487		3386	-19653	5862	2.10356	-1.00171	-1.09057	0.418562	-1.73571	2.65733
8939	-19651	5838	2.10476	-0.982692	-1.11102	0.419764	-1.71669	2.63688		8939	-19651	5838	2.2408	-1.17804	-1.05091	0.555803	-1.91204	2.69699		3387	-19651	5862	2.14287	-1.05097	-1.08047	0.457865	-1.78497	2.66743
8940	-19649	5838	2.14821	-0.900646	-1.23538	0.463207	-1.63465	2.51252		8940	-19649	5838	2.21845	-1.20128	-1.00553	0.533454	-1.93528	2.74237		3388	-19649	5862	2.10811	-1.01225	-1.08463	0.423107	-1.74625	2.66327
8941	-19647	5838	2.10323	-1.27483	-0.817519	0.418226	-2.00883	2.93038		8941	-19647	5838	2.19982	-1.21409	-0.973911	0.514815	-1.94809	2.77399		3389	-19647	5862	2.14832	-1.0347	-1.10199	0.463315	-1.7687	2.64591
8942	-19645	5838	2.11984	-0.990312	-1.1182	0.434838	-1.72431	2.6297		8942	-19645	5838	2.20179	-1.14519	-1.04478	0.516785	-1.87919	2.70312		3390	-19645	5862	2.10092	-0.99552	-1.09425	0.415924	-1.72952	2.65365
8943	-19643	5838	2.2041	-1.23267	-0.959772	0.519102	-1.96667	2.78813		8943	-19643	5838	2.21452	-1.18512	-1.01759	0.529522	-1.91912	2.73031		3391	-19643	5862	2.09649	-1.07194	-1.01333	0.411493	-1.80594	2.73457
8944	-19641	5838	2.09695	-0.965213	-1.12077	0.411946	-1.69921	2.62713		8944	-19641	5838	2.19872	-1.1967	-0.989976	0.513719	-1.9307	2.75792		3392	-19641	5862	2.10248	-1.01071	-1.08051	0.417475	-1.74471	2.66739
8945	-19639	5838	2.13896	-1.28628	-0.841715	0.453957	-2.02028	2.90618		8945	-19639	5838	2.20606	-1.19195	-1.00223	0.521055	-1.92595	2.74567		3393	-19639	5862	2.10647	-1.02509	-1.07004	0.421465	-1.75909	2.67786
8946	-19637	5838	2.11126	-0.988521	-1.11166	0.426261	-1.72252	2.63624		8946	-19637	5838	2.22915	-1.15337	-1.06399	0.544153	-1.88737	2.68391		3394	-19637	5862	2.10578	-1.03227	-1.06237	0.420781	-1.76627	2.68553
8947	-19635	5838	2.09403	-0.999666	-1.08305	0.40903	-1.73367	2.66485		8947	-19635	5838	2.22717	-1.17116	-1.04428	0.542174	-1.90516	2.70362		3395	-19635	5862	2.1062	-1.01185	-1.08308	0.421203	-1.74585	2.66482
8948	-19633	5838	2.10994	-0.998376	-1.1006	0.42494	-1.73238	2.6473		8948	-19633	5838	2.20076	-1.17561	-1.01331	0.515764	-1.90961	2.73459		3396	-19633	5862	2.15799	-1.00453	-1.14177	0.472987	-1.73853	2.60613
8949	-19631	5838	2.12847	-1.26475	-0.85287	0.443466	-1.99875	2.89503		8949	-19631	5838	2.14086	-1.23793	-0.891862	0.455862	-1.97193	2.85604		3397	-19631	5862	2.1099	-1.027	-1.0716	0.424905	-1.761	2.6763
8950	-19629	5838	2.12632	-1.02049	-1.09464	0.44132	-1.75449	2.65326		8950	-19629	5838	2.23393	-1.19293	-1.02923	0.548926	-1.92693	2.71867		3398	-19629	5862	2.10365	-1.01944	-1.0729	0.418649	-1.75344	2.675
8951	-19627	5838	2.10555	-1.0123	-1.08216	0.420548	-1.7463	2.66574		8951	-19627	5838	2.09353	-1.45767	-0.625632	0.408526	-2.19167	3.12227		3399	-19627	5862	2.12899	-1.06718	-1.05046	0.44399	-1.80118	2.69744
8952	-19625	5838	2.08174	-1.21936	-0.851447	0.396735	-1.95336	2.89645		8952	-19625	5838	2.2079	-1.16195	-1.03404	0.522905	-1.89595	2.71386		3400	-19625	5862	2.14585	-1.00433	-1.12984	0.460847	-1.73833	2.61806
8953	-19623	5838	2.15965	-1.00259	-1.14504	0.474649	-1.73659	2.60286		8953	-19623	5838	2.22454	-1.16207	-1.05072	0.539543	-1.89607	2.69718		3401	-19623	5862	2.15978	-1.0008	-1.14732	0.474781	-1.7348	2.60058
8954	-19621	5838	2.15439	-0.905146	-1.2373	0.469392	-1.63915	2.5106		8954	-19621	5838	2.11305	-1.20172	-0.900419	0.428054	-1.93572	2.84748		3402	-19621	5862	2.15632	-1.06612	-1.07849	0.471321	-1.80012	2.66941
8955	-19619	5838	2.1878	-1.15971	-1.01648	0.502796	-1.89371	2.73142		8955	-19619	5838	2.13406	-1.24694	-0.876037	0.449058	-1.98094	2.87186		3403	-19619	5862	2.09985	-0.996246	-1.09247	0.414848	-1.73025	2.65543
8956	-19617	5838	2.05599	-1.20744	-0.837931	0.37099	-1.94144	2.90997		8956	-19617	5838	2.2409	-1.1434	-1.08568	0.555895	-1.8774	2.66222		3404	-19617	5862	2.1303	-1.02935	-1.08955	0.445302	-1.76335	2.65835
8957	-19615	5838	2.10049	-1.25697	-0.832668	0.415489	-1.99097	2.91523		8957	-19615	5838	2.20258	-1.16948	-1.02124	0.517581	-1.90348	2.72666		3405	-19615	5862	2.10932	-1.04004	-1.05806	0.424317	-1.77404	2.68984
8958	-19613	5838	2.07167	-1.21194	-0.848766	0.386672	-1.94594	2.89913		8958	-19613	5838	2.13778	-1.18201	-0.94491	0.452778	-1.91601	2.80299		3406	-19613	5862	2.15698	-1.05216	-1.09327	0.471978	-1.78616	2.65463
8959	-19611	5838	2.17432	-0.941203	-1.22123	0.48932	-1.6752	2.52667		8959	-19611	5838	2.1229	-1.23953	-0.872249	0.437904	-1.97353	2.87565		3407	-19611	5862	2.11843	-0.975338	-1.13179	0.433433	-1.70934	2.61611
8960	-19609	5838	2.17359	-0.895518	-1.26622	0.488589	-1.62952	2.48168		8960	-19609	5838	2.17957	-1.27385	-0.894277	0.494569	-2.00785	2.85362		3408	-19609	5862	2.10551	-0.993512	-1.10083	0.420508	-1.72751	2.64707
8961	-19607	5838	2.10239	-0.955975	-1.13534	0.417386	-1.68998	2.61256		8961	-19607	5838	2.21054	-1.16024	-1.0381	0.525537	-1.89424	2.7098		3409	-19607	5862	2.09414	-1.01059	-1.0725	0.409144	-1.74459	2.6754
8962	-19605	5838	2.12656	-1.20774	-0.907537	0.441558	-1.94174	2.84036		8962	-19605	5838	2.20289	-1.14333	-1.04754	0.517886	-1.87733	2.70036		3410	-19605	5862	2.15579	-0.999657	-1.14452	0.470792	-1.73366	2.60338
8963	-19603	5838	2.12	-1.26653	-0.842528	0.434996	-2.00053	2.90537		8963	-19603	5838	2.14251	-1.22253	-0.908939	0.457509	-1.95653	2.83896		3411	-19603	5862	2.11331	-1.0004	-1.10166	0.428307	-1.7344	2.64624
8964	-19601	5838	2.11515	-1.25218	-0.852133	0.430148	-1.98618	2.89577		8964	-19601	5838	2.15198	-1.11896	-1.02138	0.466982	-1.85296	2.72652		3412	-19601	5862	2.11058	-1.022	-1.07738	0.425582	-1.756	2.67052
8965	-19599	5838	2.12414	-1.20306	-0.909907	0.439142	-1.93706	2.83799		8965	-19599	5838	2.18662	-1.14118	-1.03348	0.501622	-1.87518	2.71441		3413	-19599	5862	2.16856	-1.0271	-1.12971	0.483558	-1.7611	2.61819
8966	-19597	5838	2.14434	-1.2806	-0.852876	0.459336	-2.0146	2.89502		8966	-19597	5838	2.21061	-1.11141	-1.08723	0.525607	-1.84541	2.66067		3414	-19597	5862	2.13833	-1.39179	-0.734726	0.453327	-2.12579	3.01317
8967	-19595	5838	2.09686	-0.992999	-1.09246	0.411864	-1.727	2.65544		8967	-19595	5838	2.10167	-1.13513	-0.955452	0.416671	-1.86913	2.79245		3415	-19595	5862	2.12621	-1.04331	-1.0715	0.441211	-1.77731	2.6764
8968	-19593	5838	2.05478	-0.92765	-1.11576	0.369779	-1.66165	2.63214		8968	-19593	5838	2.13918	-1.21437	-0.913745	0.454178	-1.94837	2.83415		3416	-19593	5862	2.109	-0.978472	-1.11927	0.423997	-1.71247	2.62863
8969	-19591	5838	2.11426	-1.22297	-0.880319	0.429257	-1.95697	2.86758		8969	-19591	5838	2.10736	-1.28868	-0.80744	0.422362	-2.02268	2.94046		3417	-19591	5862	2.17655	-1.02547	-1.13924	0.491547	-1.75947	2.60866
8970	-19589	5838	2.18365	-1.18587	-0.985986	0.498647	-1.91987	2.76191		8970	-19589	5838	2.2183	-1.15707	-1.04908	0.533299	-1.89107	2.69882		3418	-19589	5862	2.17944	-1.02803	-1.13981	0.494442	-1.76203	2.60809
8971	-19587	5838	2.15352	-0.933229	-1.20821	0.468517	-1.66723	2.53969		8971	-19587	5838	2.08212	-1.17669	-0.894401	0.397117	-1.91069	2.8535		3419	-19587	5862	2.17657	-0.948834	-1.21591	0.491568	-1.68283	2.53199
8972	-19585	5838	2.08797	-1.27712	-0.799715	0.40297	-2.01112	2.94819		8972	-19585	5838	2.20704	-1.15722	-1.03765	0.522043	-1.89122	2.71025		3420	-19585	5862	2.11673	-0.979559	-1.1258	0.431735	-1.71356	2.6221
8973	-19583	5838	2.10918	-1.24653	-0.851778	0.424175	-1.98053	2.89612		8973	-19583	5838	2.14553	-1.19472	-0.939817	0.460533	-1.92872	2.80808		3421	-19583	5862	2.117	-1.42342	-0.682043	0.431999	-2.15742	3.06586
8974	-19581	5838	2.09836	-0.920665	-1.16637	0.413357	-1.65467	2.58153		8974	-19581	5838	2.23094	-1.15879	-1.06006	0.545943	-1.89279	2.68784		3422	-19581	5862	2.11598	-1.01259	-1.09219	0.430979	-1.74659	2.65571
8975	-19579	5838	2.17057	-0.841893	-1.31665	0.48557	-1.57589	2.43125		8975	-19579	5838	2.2292	-1.17049	-1.04658	0.5442	-1.90449	2.70132		3423	-19579	5862	2.18566	-0.998125	-1.1757	0.500659	-1.73212	2.5722
8976	-19577	5838	2.12154	-0.90972	-1.20044	0.436543	-1.64372	2.54746		8976	-19577	5838	2.22433	-1.12893	-1.08341	0.539333	-1.86293	2.66449		3424	-19577	5862	2.18109	-1.03749	-1.13189	0.496094	-1.77149	2.61601
8977	-19575	5838	2.14784	-1.17891	-0.957803	0.462842	-1.91291	2.7901		8977	-19575	5838	2.15531	-1.24013	-0.904085	0.470311	-1.97413	2.84382		3425	-19575	5862	2.21846	-1.31819	-0.888787	0.533463	-2.05219	2.85911
8978	-19573	5838	2.16597	-1.1907	-0.964262	0.48097	-1.9247	2.78364		8978	-19573	5838	2.13217	-1.16849	-0.952368	0.447172	-1.90249	2.79553		3426	-19573	5862	2.18956	-1.02772	-1.14997	0.50456	-1.76172	2.59793
8979	-19571	5838	2.11977	-1.0208	-1.08758	0.434773	-1.7548	2.66032		8979	-19571	5838	2.20582	-1.07774	-1.11596	0.520817	-1.81174	2.63194		3427	-19571	5862	2.19842	-1.05898	-1.12764	0.51342	-1.79298	2.62026
8980	-19569	5838	2.14441	-1.20882	-0.92469	0.459412	-1.94282	2.82321		8980	-19569	5838	2.22596	-1.08341	-1.13056	0.540964	-1.81741	2.61734		3428	-19569	5862	2.18796	-1.01335	-1.1628	0.502961	-1.74735	2.5851
8981	-19567	5838	2.13258	-0.930779	-1.19045	0.447577	-1.66478	2.55745		8981	-19567	5838	2.15537	-1.1779	-0.966427	0.470373	-1.9119	2.78147		3429	-19567	5862	2.19706	-1.03472	-1.15044	0.512062	-1.76872	2.59746
8982	-19565	5838	2.15819	-1.21354	-0.933539	0.473189	-1.94754	2.81436		8982	-19565	5838	2.16161	-1.2149	-0.935572	0.476615	-1.9489	2.81233		3430	-19565	5862	2.20428	-1.27198	-0.920724	0.519277	-2.00598	2.82718
8983	-19563	5838	2.14087	-1.23164	-0.898045	0.455868	-1.96564	2.84985		8983	-19563	5838	2.16526	-1.16647	-0.987647	0.480255	-1.90047	2.76025		3431	-19563	5862	2.19387	-1.0522	-1.12971	0.508868	-1.7862	2.61819
8984	-19561	5838	2.14991	-1.24728	-0.89155	0.464907	-1.98128	2.85635		8984	-19561	5838	2.16071	-1.17794	-0.971544	0.475709	-1.91194	2.77636		3432	-19561	5862	2.19173	-1.05967	-1.12026	0.506734	-1.79367	2.62764
8985	-19559	5838	2.15396	-1.18544	-0.957452	0.468958	-1.91944	2.79045		8985	-19559	5838	2.22351	-1.12204	-1.0891	0.538514	-1.85604	2.6588		3433	-19559	5862	2.18087	-1.41972	-0.749124	0.495872	-2.15372	2.99878
8986	-19557	5838	2.12296	-1.1364	-0.975502	0.437961	-1.8704	2.7724		8986	-19557	5838	2.1983	-1.10747	-1.07897	0.513302	-1.84147	2.66893		3434	-19557	5862	2.18993	-1.04509	-1.13295	0.504933	-1.77909	2.61495
8987	-19555	5838	2.1098	-1.181	-0.917646	0.424799	-1.915	2.83025		8987	-19555	5838	2.25393	-1.09371	-1.14804	0.568931	-1.82771	2.59986		3435	-19555	5862	2.18988	-1.014	-1.16404	0.504876	-1.748	2.58386
8988	-19553	5838	2.10879	-0.883015	-1.21422	0.423788	-1.61701	2.53368		8988	-19553	5838	2.24114	-1.10316	-1.1259	0.556139	-1.83716	2.622		3436	-19553	5862	2.20939	-1.09595	-1.10144	0.524393	-1.82995	2.64646
8989	-19551	5838	2.11714	-0.869001	-1.23674	0.432145	-1.603	2.51116		8989	-19551	5838	2.23441	-1.03688	-1.18518	0.549407	-1.77088	2.56272		3437	-19551	5862	2.18754	-1.00116	-1.17463	0.502538	-1.73516	2.57327
8990	-19549	5838	2.13424	-1.17785	-0.945023	0.449241	-1.91185	2.80288		8990	-19549	5838	2.26295	-1.12685	-1.12371	0.577946	-1.86085	2.62419		3438	-19549	5862	2.19603	-1.01906	-1.16508	0.511025	-1.75306	2.58282
8991	-19547	5838	2.11851	-1.16441	-0.942773	0.43351	-1.89841	2.80513		8991	-19547	5838	2.23529	-1.03834	-1.18466	0.550286	-1.77234	2.56324		3439	-19547	5862	2.19332	-1.02444	-1.15701	0.508323	-1.75844	2.59089
8992	-19545	5838	2.12903	-1.20088	-0.916811	0.444031	-1.93488	2.83109		8992	-19545	5838	2.16264	-1.16832	-0.982735	0.477644	-1.90232	2.76517		3440	-19545	5862	2.20073	-1.04737	-1.14153	0.515731	-1.78137	2.60636
8993	-19543	5838	2.20781	-1.09729	-1.09863	0.522805	-1.83129	2.64927		8993	-19543	5838	2.18008	-1.18696	-0.981674	0.495082	-1.92096	2.76623		3441	-19543	5862	2.17275	-1.02491	-1.13612	0.487755	-1.75891	2.61178
8994	-19541	5838	2.23911	-1.15926	-1.06774	0.554106	-1.89326	2.68016		8994	-19541	5838	2.20472	-1.05722	-1.13518	0.51972	-1.79122	2.61272		3442	-19541	5862	2.23342	-1.26345	-0.958264	0.548423	-1.99745	2.78964
8995	-19539	5838	2.21848	-1.06441	-1.14206	0.533485	-1.79841	2.60584		8995	-19539	5838	2.23275	-1.04011	-1.18055	0.547749	-1.77411	2.56735		3443	-19539	5862	2.19551	-1.01361	-1.16993	0.510515	-1.74761	2.57797
8996	-19537	5838	2.22947	-1.13677	-1.08071	0.54447	-1.87077	2.66719		8996	-19537	5838	2.22669	-1.09819	-1.11663	0.541691	-1.83219	2.63127		3444	-19537	5862	2.2021	-0.988895	-1.20126	0.517096	-1.72289	2.54664
8997	-19535	5838	2.21376	-1.15877	-1.0429	0.528762	-1.89277	2.705		8997	-19535	5838	2.21661	-1.1009	-1.10338	0.531608	-1.8349	2.64452		3445	-19535	5862	2.21344	-1.04288	-1.15865	0.52844	-1.77688	2.58925
8998	-19533	5838	2.1992	-1.10354	-1.08357	0.5142	-1.83754	2.66433		8998	-19533	5838	2.23503	-1.07412	-1.14844	0.55003	-1.80812	2.59946		3446	-19533	5862	2.22084	-1.05669	-1.15189	0.535843	-1.79069	2.59601
8999	-19531	5838	2.28349	-1.16236	-1.10866	0.598486	-1.89636	2.63924		8999	-19531	5838	2.24889	-1.09156	-1.14496	0.563888	-1.82556	2.60294		3447	-19531	5862	2.21259	-1.04577	-1.1548	0.527587	-1.77977	2.5931
9000	-19529	5838	2.2258	-1.09217	-1.12159	0.540802	-1.82617	2.62631		9000	-19529	5838	2.25414	-1.10305	-1.13889	0.569139	-1.83705	2.60901		3448	-19529	5862	2.21	-1.03734	-1.16067	0.525004	-1.77134	2.58723
9001	-19527	5838	2.24482	-1.17496	-1.05769	0.559821	-1.90896	2.69021		9001	-19527	5838	2.25936	-1.117	-1.13002	0.574363	-1.851	2.61788		3449	-19527	5862	2.2164	-1.06569	-1.13852	0.531396	-1.79969	2.60938
9002	-19525	5838	2.24101	-1.13451	-1.09446	0.556013	-1.86851	2.65344		9002	-19525	5838	2.12961	-1.16477	-0.953659	0.444612	-1.89877	2.79424		3450	-19525	5862	2.1927	-1.0016	-1.17932	0.5077	-1.73559	2.56858
9003	-19523	5838	2.21044	-1.18375	-1.01529	0.525442	-1.91775	2.73261		9003	-19523	5838	2.17218	-1.13327	-1.02709	0.487179	-1.86727	2.72081		3451	-19523	5862	2.21293	-1.04044	-1.16047	0.527935	-1.77444	2.58743
9004	-19521	5838	2.21691	-1.08236	-1.12227	0.531911	-1.81636	2.62563		9004	-19521	5838	2.242	-1.09415	-1.13525	0.557001	-1.82815	2.61265		3452	-19521	5862	2.20768	-1.03701	-1.15857	0.522675	-1.77101	2.58933
9005	-19519	5838	2.23981	-1.11339	-1.11397	0.554807	-1.84739	2.63393		9005	-19519	5838	2.18854	-1.15328	-1.02362	0.503536	-1.88728	2.72428		3453	-19519	5862	2.18789	-1.36559	-0.810073	0.50289	-2.09959	2.93783
9006	-19517	5838	2.27306	-1.12277	-1.13829	0.588062	-1.85677	2.60961		9006	-19517	5838	2.21916	-1.12479	-1.08287	0.534157	-1.85879	2.66503		3454	-19517	5862	2.19596	-1.03063	-1.15333	0.510956	-1.76463	2.59457
9007	-19515	5838	2.29823	-1.20912	-1.0766	0.613229	-1.94312	2.6713		9007	-19515	5838	2.19247	-1.161	-1.01983	0.507475	-1.895	2.72807		3455	-19515	5862	2.19021	-1.37836	-0.799741	0.505215	-2.11236	2.94816
9008	-19513	5838	2.20397	-1.37065	-0.822082	0.518974	-2.10466	2.92582		9008	-19513	5838	2.23883	-1.15383	-1.07335	0.553827	-1.88783	2.67455		3456	-19513	5862	2.24133	-1.23794	-0.99159	0.55633	-1.97194	2.75631
9009	-19511	5838	2.15599	-1.16177	-0.982672	0.470987	-1.89577	2.76523		9009	-19511	5838	2.16435	-1.16574	-0.987158	0.479353	-1.89974	2.76074		3457	-19511	5862	2.22889	-1.20196	-1.01517	0.543892	-1.93596	2.73273
9010	-19509	5838	2.18265	-1.17135	-0.999965	0.497653	-1.90535	2.74794		9010	-19509	5838	2.20084	-1.12564	-1.06337	0.515837	-1.85964	2.68453		3458	-19509	5862	2.23199	-1.26047	-0.959777	0.546991	-1.99447	2.78812
9011	-19507	5838	2.24892	-1.12024	-1.1165	0.563925	-1.85424	2.6314		9011	-19507	5838	2.27337	-1.08202	-1.17872	0.588368	-1.81602	2.56918		3459	-19507	5862	2.25077	-1.33918	-0.899843	0.565769	-2.07318	2.84806
9012	-19505	5838	2.29867	-1.14693	-1.13917	0.613672	-1.88093	2.60873		9012	-19505	5838	2.20533	-1.17817	-1.0156	0.52033	-1.91217	2.7323		3460	-19505	5862	2.19685	-0.95319	-1.23171	0.511846	-1.68719	2.51619
9013	-19503	5838	2.28465	-1.1392	-1.13336	0.599647	-1.8732	2.61454		9013	-19503	5838	2.26451	-1.09624	-1.15584	0.57951	-1.83024	2.59206		3461	-19503	5862	2.22495	-1.05209	-1.16074	0.539948	-1.78609	2.58716
9014	-19501	5838	2.24263	-1.11577	-1.11463	0.557634	-1.84977	2.63327		9014	-19501	5838	2.18197	-1.13382	-1.03667	0.496973	-1.86782	2.71123		3462	-19501	5862	2.21097	-0.979566	-1.21936	0.525974	-1.71357	2.52854
9015	-19499	5838	2.1969	-1.36218	-0.823218	0.511897	-2.09618	2.92468		9015	-19499	5838	2.19689	-1.2166	-0.968504	0.511889	-1.9506	2.7794		3463	-19499	5862	2.23338	-1.24368	-0.978101	0.548382	-1.97768	2.7698
9016	-19497	5838	2.19481	-1.19373	-0.989501	0.509805	-1.92773	2.7584		9016	-19497	5838	2.17194	-1.14865	-1.01174	0.486942	-1.88265	2.73616		3464	-19497	5862	2.17297	-1.41454	-0.746381	0.487968	-2.14854	3.00152
9017	-19495	5838	2.26162	-1.11457	-1.13479	0.576621	-1.84857	2.61311		9017	-19495	5838	2.27492	-1.11041	-1.152	0.589919	-1.84441	2.5959		3465	-19495	5862	2.23768	-1.23755	-0.988379	0.552677	-1.97155	2.75952
9018	-19493	5838	2.30087	-1.13062	-1.1576	0.615871	-1.86462	2.59029		9018	-19493	5838	2.28363	-1.1366	-1.13423	0.598634	-1.8706	2.61367		3466	-19493	5862	2.21053	-0.987445	-1.2109	0.525526	-1.72144	2.537
9019	-19491	5838	2.19692	-1.15319	-1.03215	0.511921	-1.88719	2.71575		9019	-19491	5838	2.20489	-1.16769	-1.0257	0.519894	-1.90169	2.7222		3467	-19491	5862	2.2177	-1.01899	-1.18649	0.532698	-1.75299	2.56141
9395	-20127	5840	2.58792	-0.569363	-1.99981	0.90292	-1.30336	1.74809		9395	-20127	5840	2.44603	-0.802868	-1.62746	0.761034	-1.53687	2.12044		3843	-20127	5864	2.52667	-0.646672	-1.86267	0.841666	-1.38067	1.88523
9396	-20125	5840	2.39661	-0.716534	-1.66365	0.711613	-1.45053	2.08425		9396	-20125	5840	2.45191	-0.689029	-1.74629	0.766906	-1.42303	2.00161		3844	-20125	5864	2.54117	-0.695204	-1.82844	0.856175	-1.4292	1.91946
9397	-20123	5840	2.49322	-0.74627	-1.72942	0.808223	-1.48027	2.01848		9397	-20123	5840	2.48403	-1.03546	-1.43251	0.799032	-1.76946	2.31539		3845	-20123	5864	2.53048	-0.669789	-1.84361	0.845478	-1.40379	1.90429
9398	-20121	5840	2.45945	-0.778895	-1.664	0.774449	-1.51289	2.0839		9398	-20121	5840	2.50437	-0.981455	-1.50674	0.819367	-1.71545	2.24116		3846	-20121	5864	2.54662	-0.79726	-1.73224	0.86162	-1.53126	2.01566
9399	-20119	5840	2.59693	-0.55865	-2.02032	0.911934	-1.29265	1.72758		9399	-20119	5840	2.48089	-1.04303	-1.42168	0.795886	-1.77703	2.32622		3847	-20119	5864	2.51949	-0.731791	-1.77069	0.834492	-1.46579	1.97721
9400	-20117	5840	2.51796	-0.75235	-1.74838	0.832959	-1.48635	1.99952		9400	-20117	5840	2.47035	-0.949057	-1.50503	0.78535	-1.68306	2.24287		3848	-20117	5864	2.52066	-0.707631	-1.79615	0.835664	-1.44163	1.95175
9401	-20115	5840	2.45123	-0.781554	-1.65332	0.766232	-1.51555	2.09458		9401	-20115	5840	2.47066	-1.01757	-1.43683	0.785658	-1.75157	2.31107		3849	-20115	5864	2.52716	-0.779951	-1.73022	0.842155	-1.51395	2.01768
9402	-20113	5840	2.43724	-0.817441	-1.60361	0.752245	-1.55144	2.14429		9402	-20113	5840	2.44487	-0.73153	-1.69712	0.759873	-1.46553	2.05078		3850	-20113	5864	2.52476	-0.746661	-1.76104	0.839758	-1.48066	1.98686
9403	-20111	5840	2.50542	-0.743085	-1.74544	0.820418	-1.47708	2.00246		9403	-20111	5840	2.46177	-1.02207	-1.42357	0.776771	-1.75607	2.32433		3851	-20111	5864	2.51955	-0.756291	-1.74649	0.834548	-1.49029	2.00141
9404	-20109	5840	2.44003	-0.844757	-1.57913	0.755032	-1.57876	2.16877		9404	-20109	5840	2.42324	-0.763493	-1.64351	0.738236	-1.49749	2.10439		3852	-20109	5864	2.50599	-0.709936	-1.77915	0.820994	-1.44394	1.96875
9405	-20107	5840	2.38034	-0.736214	-1.62838	0.695336	-1.47021	2.11952		9405	-20107	5840	2.4939	-1.07114	-1.40685	0.8089	-1.80514	2.34105		3853	-20107	5864	2.50411	-0.701245	-1.78608	0.819109	-1.43525	1.96182
9406	-20105	5840	2.45738	-0.794853	-1.64659	0.772376	-1.52885	2.10131		9406	-20105	5840	2.38132	-0.775673	-1.59038	0.696319	-1.50967	2.15752		3854	-20105	5864	2.50458	-0.712131	-1.77577	0.819584	-1.44613	1.97213
9407	-20103	5840	2.46716	-0.721541	-1.72855	0.782158	-1.45554	2.01935		9407	-20103	5840	2.47573	-1.01643	-1.44354	0.790734	-1.75043	2.30436		3855	-20103	5864	2.49989	-0.718364	-1.76473	0.814892	-1.45236	1.98317
9408	-20101	5840	2.47813	-0.758036	-1.70297	0.793134	-1.49204	2.04493		9408	-20101	5840	2.35085	-1.31392	-1.02312	0.665849	-2.04792	2.72478		3856	-20101	5864	2.49936	-0.767985	-1.71456	0.81436	-1.50198	2.03334
9409	-20099	5840	2.47658	-0.761014	-1.69849	0.791581	-1.49501	2.04941		9409	-20099	5840	2.46607	-0.998568	-1.4518	0.781067	-1.73257	2.2961		3857	-20099	5864	2.49109	-0.69142	-1.78289	0.806086	-1.42542	1.96501
9410	-20097	5840	2.42699	-0.82147	-1.58969	0.741989	-1.55547	2.15821		9410	-20097	5840	2.45941	-1.05953	-1.38399	0.774408	-1.79353	2.36391		3858	-20097	5864	2.4815	-0.722984	-1.74196	0.796502	-1.45698	2.00594
9411	-20095	5840	2.49877	-0.715007	-1.76718	0.81377	-1.44901	1.98072		9411	-20095	5840	2.40758	-0.785368	-1.60613	0.722582	-1.51937	2.14177		3859	-20095	5864	2.48655	-0.759649	-1.71054	0.801545	-1.49365	2.03736
9412	-20093	5840	2.40632	-0.810825	-1.57983	0.721322	-1.54482	2.16807		9412	-20093	5840	2.3856	-0.703462	-1.66618	0.700603	-1.43746	2.08172		3860	-20093	5864	2.48217	-0.681167	-1.78437	0.797165	-1.41517	1.96353
9413	-20091	5840	2.39743	-0.796373	-1.58561	0.712431	-1.53037	2.16229		9413	-20091	5840	2.35319	-0.801946	-1.53609	0.668187	-1.53595	2.21181		3861	-20091	5864	2.47743	-0.771869	-1.6892	0.792427	-1.50587	2.0587
9414	-20089	5840	2.48003	-0.777332	-1.68615	0.795034	-1.51133	2.06175		9414	-20089	5840	2.39708	-0.803449	-1.57874	0.712078	-1.53745	2.16916		3862	-20089	5864	2.48931	-0.743315	-1.72954	0.804313	-1.47731	2.01837
9415	-20087	5840	2.36212	-0.79052	-1.55636	0.677125	-1.52452	2.19154		9415	-20087	5840	2.366	-0.821904	-1.52893	0.680998	-1.5559	2.21897		3863	-20087	5864	2.38735	-0.809331	-1.56279	0.702347	-1.54333	2.18511
9416	-20085	5840	2.45563	-0.735099	-1.70429	0.77063	-1.4691	2.04361		9416	-20085	5840	2.32227	-1.06315	-1.24505	0.637273	-1.79714	2.50285		3864	-20085	5864	2.47736	-0.773325	-1.68774	0.792362	-1.50733	2.06016
9417	-20083	5840	2.44073	-0.773473	-1.65113	0.755733	-1.50747	2.09677		9417	-20083	5840	2.37899	-1.03891	-1.32547	0.693989	-1.77291	2.42243		3865	-20083	5864	2.45942	-0.716271	-1.72708	0.774424	-1.45027	2.02082
9418	-20081	5840	2.39313	-0.861769	-1.51624	0.708128	-1.59577	2.23166		9418	-20081	5840	0	0	0	0	0	0		3866	-20081	5864	2.45083	-0.711529	-1.7233	0.765834	-1.44553	2.02461
9419	-20079	5840	2.42524	-0.79676	-1.61235	0.740236	-1.53076	2.13555		9419	-20079	5840	0	0	0	0	0	0		3867	-20079	5864	2.4786	-0.755371	-1.70692	0.793597	-1.48937	2.04098
9420	-20077	5840	2.37744	-0.833836	-1.52888	0.692439	-1.56784	2.21902		9420	-20077	5840	0	0	0	0	0	0		3868	-20077	5864	2.36417	-0.820686	-1.52866	0.679175	-1.55469	2.21924
9421	-20075	5840	2.36461	-0.856981	-1.49272	0.679611	-1.59098	2.25518		9421	-20075	5840	0	0	0	0	0	0		3869	-20075	5864	2.32647	-1.13016	-1.18134	0.641475	-1.86416	2.56656
9422	-20073	5840	2.30085	-0.948987	-1.33837	0.615851	-1.68299	2.40953		9422	-20073	5840	2.37821	-1.12723	-1.237	0.693208	-1.86123	2.5109		3870	-20073	5864	2.44256	-0.730844	-1.69588	0.757564	-1.46484	2.05202
9423	-20071	5840	2.37381	-0.861389	-1.49772	0.688813	-1.59539	2.25018		9423	-20071	5840	0	0	0	0	0	0		3871	-20071	5864	2.45329	-0.80095	-1.63648	0.768291	-1.53495	2.11142
9424	-20069	5840	2.40578	-0.82254	-1.56756	0.720779	-1.55654	2.18034		9424	-20069	5840	0	0	0	0	0	0		3872	-20069	5864	2.33713	-0.788006	-1.53453	0.652126	-1.52201	2.21337
9425	-20067	5840	2.38171	-0.872827	-1.49442	0.696706	-1.60683	2.25348		9425	-20067	5840	0	0	0	0	0	0		3873	-20067	5864	2.33617	-0.815361	-1.50625	0.651174	-1.54936	2.24165
9426	-20065	5840	2.35636	-0.844049	-1.49766	0.671357	-1.57805	2.25024		9426	-20065	5840	0	0	0	0	0	0		3874	-20065	5864	2.31674	-0.804664	-1.49771	0.631738	-1.53866	2.25019
9427	-20063	5840	2.36326	-0.835111	-1.51381	0.678261	-1.56911	2.23409		9427	-20063	5840	0	0	0	0	0	0		3875	-20063	5864	2.42597	-0.824281	-1.58619	0.740965	-1.55828	2.16171
9428	-20061	5840	2.39446	-0.830746	-1.54857	0.709464	-1.56475	2.19933		9428	-20061	5840	0	0	0	0	0	0		3876	-20061	5864	2.32613	-0.816346	-1.49537	0.641125	-1.55035	2.25253
9429	-20059	5840	2.26173	-0.911598	-1.33678	0.576729	-1.6456	2.41112		9429	-20059	5840	2.29289	-0.791246	-1.48729	0.60789	-1.52525	2.26061		3877	-20059	5864	2.35387	-0.930817	-1.40858	0.66887	-1.66482	2.33932
9430	-20057	5840	2.25384	-0.940311	-1.30018	0.56884	-1.67431	2.44773		9430	-20057	5840	2.40129	-0.626327	-1.75983	0.716288	-1.36033	1.98807		3878	-20057	5864	2.42989	-0.801982	-1.6125	0.744891	-1.53598	2.1354
9431	-20055	5840	2.41831	-0.794315	-1.60895	0.733305	-1.52832	2.13895		9431	-20055	5840	0	0	0	0	0	0		3879	-20055	5864	2.29201	-0.797707	-1.48041	0.607008	-1.53171	2.26749
9432	-20053	5840	2.40022	-0.856792	-1.5283	0.715216	-1.59079	2.2196		9432	-20053	5840	0	0	0	0	0	0		3880	-20053	5864	2.40225	-0.832482	-1.5548	0.717251	-1.56648	2.1931
9433	-20051	5840	2.31986	-0.870324	-1.43567	0.634862	-1.60432	2.31223		9433	-20051	5840	0	0	0	0	0	0		3881	-20051	5864	2.29967	-0.795931	-1.4899	0.61467	-1.52993	2.258
9434	-20049	5840	2.2924	-0.900192	-1.37841	0.607399	-1.63419	2.36949		9434	-20049	5840	0	0	0	0	0	0		3882	-20049	5864	2.38956	-0.818316	-1.55636	0.704563	-1.55232	2.19154
9435	-20047	5840	2.19009	-0.987531	-1.18975	0.505088	-1.72153	2.55815		9435	-20047	5840	2.37915	-0.708653	-1.65568	0.694152	-1.44265	2.09222		3883	-20047	5864	2.37688	-0.778496	-1.58356	0.691883	-1.5125	2.16434
9436	-20045	5840	2.29741	-0.84389	-1.44004	0.61241	-1.57789	2.30786		9436	-20045	5840	0	0	0	0	0	0		3884	-20045	5864	2.29725	-0.882992	-1.40041	0.612249	-1.61699	2.34749
9437	-20043	5840	2.42136	-0.872059	-1.53437	0.736361	-1.60606	2.21353		9437	-20043	5840	0	0	0	0	0	0		3885	-20043	5864	2.30171	-0.876767	-1.4112	0.616713	-1.61077	2.3367
9438	-20041	5840	2.39343	-0.822078	-1.55682	0.708434	-1.55608	2.19108		9438	-20041	5840	0	0	0	0	0	0		3886	-20041	5864	2.27878	-0.851062	-1.41412	0.593778	-1.58506	2.33378
9439	-20039	5840	2.30596	-0.903949	-1.38822	0.620964	-1.63795	2.35968		9439	-20039	5840	0	0	0	0	0	0		3887	-20039	5864	2.2743	-0.458294	-1.8017	0.589301	-1.19229	1.9462
9440	-20037	5840	2.3113	-0.868563	-1.42922	0.626301	-1.60256	2.31868		9440	-20037	5840	0	0	0	0	0	0		3888	-20037	5864	2.28845	-0.836329	-1.43864	0.60345	-1.57033	2.30926
9441	-20035	5840	2.14632	-0.885476	-1.24826	0.46132	-1.61948	2.49964		9441	-20035	5840	0	0	0	0	0	0		3889	-20035	5864	2.26333	-0.876768	-1.37322	0.578326	-1.61077	2.37467
9442	-20033	5840	2.36358	-0.737134	-1.61195	0.678584	-1.47113	2.13595		9442	-20033	5840	2.33838	-0.691133	-1.63254	0.653382	-1.42513	2.11536		3890	-20033	5864	2.28871	-0.880251	-1.39492	0.603712	-1.61425	2.35298
9443	-20031	5840	2.19828	-0.877644	-1.30809	0.513282	-1.61164	2.43981		9443	-20031	5840	0	0	0	0	0	0		3891	-20031	5864	2.35701	-0.815117	-1.52764	0.672005	-1.54912	2.22026
9444	-20029	5840	2.27488	-0.872255	-1.38895	0.589875	-1.60625	2.35895		9444	-20029	5840	0	0	0	0	0	0		3892	-20029	5864	2.26163	-0.461936	-1.78563	0.576632	-1.19594	1.96227
9445	-20027	5840	2.21751	-1.02717	-1.17765	0.532505	-1.76117	2.57025		9445	-20027	5840	0	0	0	0	0	0		3893	-20027	5864	2.2572	-0.461988	-1.78128	0.572204	-1.19599	1.96662
9446	-20025	5840	2.25972	-0.869205	-1.3772	0.574719	-1.6032	2.3707		9446	-20025	5840	0	0	0	0	0	0		3894	-20025	5864	2.2374	-0.453558	-1.76992	0.5524	-1.18756	1.97798
9447	-20023	5840	2.1567	-0.89502	-1.24905	0.471697	-1.62902	2.49885		9447	-20023	5840	2.25508	-1.21067	-1.03147	0.570081	-1.94467	2.71643		3895	-20023	5864	2.25806	-0.533226	-1.71108	0.573061	-1.26723	2.03682
9448	-20021	5840	2.25063	-0.865063	-1.37211	0.565635	-1.59906	2.37579		9448	-20021	5840	2.29012	-0.826725	-1.44932	0.605119	-1.56072	2.29858		3896	-20021	5864	2.30947	-0.852565	-1.44314	0.624466	-1.58657	2.30476
9449	-20019	5840	2.32368	-0.825607	-1.48345	0.638676	-1.55961	2.26445		9449	-20019	5840	0	0	0	0	0	0		3897	-20019	5864	2.25027	-0.851336	-1.3859	0.565272	-1.58534	2.362
9450	-20017	5840	2.20101	-0.846938	-1.34083	0.51601	-1.58094	2.40707		9450	-20017	5840	0	0	0	0	0	0		3898	-20017	5864	2.29793	-0.474195	-1.8092	0.61293	-1.20819	1.9387
9451	-20015	5840	2.17813	-0.853236	-1.31268	0.493129	-1.58724	2.43522		9451	-20015	5840	2.29923	-1.06634	-1.21943	0.614231	-1.80034	2.52847		3899	-20015	5864	2.28786	-0.859834	-1.41464	0.602857	-1.59383	2.33325
9452	-20013	5840	2.18439	-0.839283	-1.33259	0.499394	-1.57328	2.41531		9452	-20013	5840	0	0	0	0	0	0		3900	-20013	5864	2.29554	-0.824159	-1.45798	0.610541	-1.55816	2.28992
9453	-20011	5840	2.26214	-0.826731	-1.42186	0.577138	-1.56073	2.32604		9453	-20011	5840	0	0	0	0	0	0		3901	-20011	5864	2.21222	-0.857296	-1.34234	0.527219	-1.5913	2.40556
9454	-20009	5840	2.11594	-0.871034	-1.23261	0.430944	-1.60503	2.51529		9454	-20009	5840	0	0	0	0	0	0		3902	-20009	5864	2.28433	-0.902855	-1.36811	0.599331	-1.63685	2.37979
9455	-20007	5840	2.1819	-0.864828	-1.30488	0.496903	-1.59883	2.44303		9455	-20007	5840	0	0	0	0	0	0		3903	-20007	5864	2.28309	-0.83722	-1.4322	0.598095	-1.57122	2.3157
9456	-20005	5840	2.18091	-0.885135	-1.28333	0.495914	-1.61913	2.46457		9456	-20005	5840	0	0	0	0	0	0		3904	-20005	5864	2.22734	-0.519521	-1.69446	0.542344	-1.25352	2.05344
9457	-20003	5840	2.15656	-0.938932	-1.20513	0.471564	-1.67293	2.54277		9457	-20003	5840	0	0	0	0	0	0		3905	-20003	5864	2.21187	-0.896808	-1.30233	0.52687	-1.63081	2.44557
9458	-20001	5840	2.15531	-0.884308	-1.25848	0.470311	-1.61831	2.48942		9458	-20001	5840	0	0	0	0	0	0		3906	-20001	5864	2.19575	-0.428871	-1.75361	0.510747	-1.16287	1.99429
9459	-19999	5840	2.21553	-0.746417	-1.45578	0.530528	-1.48042	2.29212		9459	-19999	5840	2.2734	-1.20396	-1.05699	0.588401	-1.93796	2.69091		3907	-19999	5864	2.19699	-0.473871	-1.70993	0.511995	-1.20787	2.03797
9460	-19997	5840	2.16165	-0.845295	-1.30402	0.476649	-1.57929	2.44388		9460	-19997	5840	0	0	0	0	0	0		3908	-19997	5864	2.28046	-0.413915	-1.85233	0.595462	-1.14792	1.89557
9461	-19995	5840	2.23308	-0.789113	-1.4306	0.548081	-1.52311	2.3173		9461	-19995	5840	2.30329	-1.08069	-1.20953	0.618291	-1.81469	2.53837		3909	-19995	5864	2.23446	-0.521564	-1.69923	0.549463	-1.25556	2.04867
9462	-19993	5840	2.31261	-0.755084	-1.54371	0.627608	-1.48908	2.20419		9462	-19993	5840	2.25125	-1.15108	-1.08757	0.566247	-1.88508	2.66033		3910	-19993	5864	2.28318	-0.480633	-1.7884	0.598179	-1.21463	1.9595
9463	-19991	5840	2.15724	-0.778876	-1.366	0.472244	-1.51288	2.3819		9463	-19991	5840	2.30529	-1.07579	-1.21637	0.620287	-1.80979	2.53153		3911	-19991	5864	2.29947	-0.479627	-1.80571	0.614467	-1.21363	1.94219
9464	-19989	5840	2.17916	-0.78456	-1.38215	0.494165	-1.51856	2.36575		9464	-19989	5840	0	0	0	0	0	0		3912	-19989	5864	2.27733	-0.445147	-1.81808	0.592327	-1.17915	1.92982
9465	-19987	5840	2.17686	-0.844646	-1.31969	0.491865	-1.57865	2.42821		9465	-19987	5840	2.2084	-0.8441	-1.35167	0.5234	-1.5781	2.39623		3913	-19987	5864	2.21728	-0.540231	-1.6637	0.532277	-1.27423	2.08419
9466	-19985	5840	2.18602	-0.817567	-1.35591	0.501021	-1.55157	2.39199		9466	-19985	5840	2.27476	-1.34245	-0.920143	0.589759	-2.07645	2.82776		3914	-19985	5864	2.21442	-0.941101	-1.26078	0.529425	-1.6751	2.48712
9467	-19983	5840	2.26237	-0.756658	-1.49249	0.57737	-1.49066	2.25542		9467	-19983	5840	2.22749	-1.13645	-1.07875	0.542494	-1.87045	2.66915		3915	-19983	5864	2.21342	-0.851482	-1.34934	0.528418	-1.58548	2.39856
9468	-19981	5840	2.19467	-0.835093	-1.34735	0.509674	-1.56909	2.40055		9468	-19981	5840	2.22389	-0.806361	-1.40517	0.538892	-1.54036	2.34273		3916	-19981	5864	2.27806	-0.497425	-1.76657	0.593055	-1.23142	1.98133
9469	-19979	5840	2.15771	-0.734541	-1.41079	0.472708	-1.46854	2.33711		9469	-19979	5840	2.30366	-1.00297	-1.28787	0.618659	-1.73697	2.46003		3917	-19979	5864	2.22933	-0.90748	-1.309	0.54433	-1.64148	2.4389
9470	-19977	5840	2.24372	-0.711588	-1.51885	0.55872	-1.44559	2.22905		9470	-19977	5840	2.30805	-0.754835	-1.53974	0.623052	-1.48883	2.20816		3918	-19977	5864	2.25942	-0.440555	-1.80488	0.57442	-1.17456	1.94303
9471	-19975	5840	2.12991	-0.800782	-1.31686	0.444909	-1.53478	2.43104		9471	-19975	5840	2.28927	-0.795884	-1.48022	0.604267	-1.52988	2.26768		3919	-19975	5864	2.19609	-0.901832	-1.28171	0.511089	-1.63583	2.46619
9472	-19973	5840	2.15119	-0.718796	-1.4206	0.466189	-1.4528	2.3273		9472	-19973	5840	2.21517	-1.17782	-1.02529	0.530169	-1.91182	2.72261		3920	-19973	5864	2.28041	-0.46413	-1.80218	0.595407	-1.19813	1.94572
9473	-19971	5840	2.11438	-0.79126	-1.31087	0.429376	-1.52526	2.43703		9473	-19971	5840	2.19405	-0.832187	-1.34936	0.509046	-1.56619	2.39854		3921	-19971	5864	2.18409	-0.875013	-1.29671	0.499092	-1.60901	2.45119
9474	-19969	5840	2.13696	-0.739937	-1.38504	0.451958	-1.47394	2.36286		9474	-19969	5840	2.30031	-1.06207	-1.2249	0.61531	-1.79607	2.523		3922	-19969	5864	2.23307	-0.810069	-1.40911	0.548072	-1.54407	2.33879
9475	-19967	5840	2.12058	-0.793228	-1.31511	0.43558	-1.52723	2.43279		9475	-19967	5840	2.1901	-0.849391	-1.32835	0.505097	-1.58339	2.41955		3923	-19967	5864	2.27774	-0.542537	-1.72114	0.592737	-1.27654	2.02676
9476	-19965	5840	2.24759	-0.743429	-1.49129	0.562587	-1.47743	2.25661		9476	-19965	5840	2.20223	-1.10496	-1.08499	0.517234	-1.83896	2.66291		3924	-19965	5864	2.27422	-0.496592	-1.76372	0.589225	-1.23059	1.98418
9477	-19963	5840	2.13253	-0.856321	-1.26398	0.447534	-1.59032	2.48392		9477	-19963	5840	2.22209	-1.14649	-1.06346	0.537091	-1.88049	2.68444		3925	-19963	5864	2.26084	-0.520853	-1.72596	0.575836	-1.25485	2.02194
9478	-19961	5840	2.17275	-0.830965	-1.32999	0.487749	-1.56496	2.41791		9478	-19961	5840	2.21492	-1.09916	-1.10378	0.529923	-1.83316	2.64412		3926	-19961	5864	2.26048	-0.553713	-1.69314	0.575484	-1.28771	2.05476
9479	-19959	5840	2.1929	-0.691376	-1.48874	0.507904	-1.42538	2.25916		9479	-19959	5840	2.28265	-0.763236	-1.50613	0.597654	-1.49724	2.24177		3927	-19959	5864	2.25685	-0.970574	-1.27326	0.571849	-1.70457	2.47464
9480	-19957	5840	2.14544	-0.761252	-1.37205	0.460439	-1.49525	2.37585		9480	-19957	5840	2.23909	-1.10404	-1.12317	0.554086	-1.83804	2.62473		3928	-19957	5864	2.20743	-0.942145	-1.25304	0.522433	-1.67614	2.49486
9481	-19955	5840	2.14204	-0.783655	-1.34644	0.457041	-1.51765	2.40146		9481	-19955	5840	2.29289	-1.08765	-1.1926	0.607885	-1.82165	2.5553		3929	-19955	5864	2.23517	-0.899498	-1.32277	0.55017	-1.6335	2.42513
9482	-19953	5840	2.12484	-0.817512	-1.29546	0.43984	-1.55151	2.45244		9482	-19953	5840	2.24113	-1.11167	-1.11724	0.55613	-1.84567	2.63066		3930	-19953	5864	2.24983	-0.492741	-1.7435	0.564833	-1.22674	2.0044
9483	-19951	5840	2.13453	-0.772131	-1.35076	0.449532	-1.50613	2.39714		9483	-19951	5840	2.19642	-1.13044	-1.05412	0.511422	-1.86444	2.69378		3931	-19951	5864	2.18235	-0.983207	-1.18696	0.497345	-1.71721	2.56094
9484	-19949	5840	2.14314	-0.779702	-1.35168	0.458139	-1.5137	2.39622		9484	-19949	5840	2.19477	-0.844461	-1.33741	0.509773	-1.57846	2.41049		3932	-19949	5864	2.24377	-0.910617	-1.31935	0.558767	-1.64462	2.42855
9485	-19947	5840	2.20127	-0.743312	-1.44516	0.516275	-1.47731	2.30274		9485	-19947	5840	2.25633	-0.765832	-1.47771	0.571328	-1.49983	2.27019		3933	-19947	5864	2.19363	-0.936876	-1.24434	0.508628	-1.67088	2.50356
9486	-19945	5840	2.17732	-0.736019	-1.42863	0.49232	-1.47002	2.31927		9486	-19945	5840	2.30776	-1.05922	-1.23584	0.622765	-1.79322	2.51206		3934	-19945	5864	2.22982	-0.913729	-1.30347	0.544823	-1.64773	2.44442
9487	-19943	5840	2.21194	-0.711744	-1.4876	0.526939	-1.44574	2.2603		9487	-19943	5840	2.211	-0.826948	-1.37109	0.525996	-1.56095	2.37681		3935	-19943	5864	2.17763	-0.933003	-1.23238	0.492634	-1.667	2.51552
9488	-19941	5840	2.16778	-0.749861	-1.4053	0.482778	-1.48386	2.3426		9488	-19941	5840	2.26517	-1.0826	-1.17	0.580173	-1.8166	2.5779		3936	-19941	5864	2.23212	-0.914701	-1.30479	0.547124	-1.6487	2.44311
9489	-19939	5840	2.08347	-0.775771	-1.2959	0.398467	-1.50977	2.452		9489	-19939	5840	2.22062	-0.849334	-1.35836	0.53562	-1.58333	2.38954		3937	-19939	5864	2.18985	-0.94062	-1.23684	0.504847	-1.67462	2.51106
9490	-19937	5840	2.15042	-0.726025	-1.41172	0.465425	-1.46002	2.33618		9490	-19937	5840	2.22546	-0.839169	-1.37299	0.540463	-1.57317	2.37491		3938	-19937	5864	2.16879	-0.94309	-1.21364	0.483793	-1.67709	2.53426
9491	-19935	5840	2.156	-0.800063	-1.34346	0.471	-1.53406	2.40444		9491	-19935	5840	2.26068	-1.10776	-1.14049	0.575683	-1.84176	2.60741		3939	-19935	5864	2.23162	-0.929085	-1.28989	0.546619	-1.66308	2.45801
9492	-19933	5840	2.12993	-0.87756	-1.24062	0.444925	-1.61156	2.50728		9492	-19933	5840	2.18769	-1.1256	-1.05044	0.50269	-1.8596	2.69746		3940	-19933	5864	2.21719	-0.917454	-1.28716	0.532186	-1.65145	2.46074
9493	-19931	5840	2.08195	-0.78591	-1.28432	0.396951	-1.51991	2.46358		9493	-19931	5840	2.21936	-0.808378	-1.39792	0.534361	-1.54238	2.34998		3941	-19931	5864	2.16923	-0.993817	-1.16327	0.48423	-1.72782	2.58463
9494	-19929	5840	2.08264	-0.817921	-1.25317	0.397637	-1.55192	2.49473		9494	-19929	5840	2.22561	-0.811462	-1.40116	0.540606	-1.54546	2.34674		3942	-19929	5864	2.21209	-0.928869	-1.27072	0.527089	-1.66287	2.47718
9495	-19927	5840	2.09663	-0.82003	-1.26463	0.41163	-1.55403	2.48327		9495	-19927	5840	2.26918	-1.06357	-1.19345	0.584177	-1.79757	2.55445		3943	-19927	5864	2.21645	-0.942692	-1.26127	0.531449	-1.67669	2.48663
9496	-19925	5840	2.09382	-0.819791	-1.26223	0.408824	-1.55379	2.48567		9496	-19925	5840	2.20625	-0.771403	-1.42226	0.521248	-1.5054	2.32564		3944	-19925	5864	2.22637	-0.983384	-1.23055	0.541372	-1.71738	2.51735
9497	-19923	5840	2.17015	-0.760924	-1.3966	0.485147	-1.49492	2.3513		9497	-19923	5840	2.24305	-1.13215	-1.0983	0.558054	-1.86615	2.6496		3945	-19923	5864	2.16723	-0.953301	-1.20169	0.482232	-1.6873	2.54621
9498	-19921	5840	2.18788	-0.79301	-1.38266	0.502877	-1.52701	2.36524		9498	-19921	5840	2.23377	-0.804085	-1.41703	0.548771	-1.53808	2.33087		3946	-19921	5864	2.15762	-0.972187	-1.1734	0.472624	-1.70619	2.5745
9499	-19919	5840	2.18666	-0.759269	-1.41509	0.501659	-1.49327	2.33281		9499	-19919	5840	2.11607	-0.896022	-1.2082	0.431066	-1.63002	2.5397		3947	-19919	5864	2.13891	-0.983992	-1.1431	0.453907	-1.71799	2.6048
9500	-19917	5840	2.09065	-0.819723	-1.25948	0.405654	-1.55372	2.48841		9500	-19917	5840	2.23278	-1.11408	-1.10633	0.54778	-1.84808	2.64157		3948	-19917	5864	2.1192	-1.33892	-0.76818	0.434204	-2.07292	2.97972
9501	-19915	5840	2.06423	-0.822543	-1.23006	0.379231	-1.55654	2.51784		9501	-19915	5840	2.15276	-1.11986	-1.02124	0.467758	-1.85386	2.72666		3949	-19915	5864	2.20752	-0.524366	-1.66993	0.52252	-1.25837	2.07797
9502	-19913	5840	2.09672	-0.840344	-1.24493	0.411715	-1.57434	2.50297		9502	-19913	5840	2.12601	-0.932701	-1.18122	0.441013	-1.6667	2.56668		3950	-19913	5864	2.20004	-1.01577	-1.17185	0.515036	-1.74977	2.57605
9503	-19911	5840	2.08837	-0.854303	-1.2226	0.40337	-1.5883	2.52529		9503	-19911	5840	2.18258	-1.1665	-1.00447	0.497579	-1.9005	2.74343		3951	-19911	5864	2.19035	-0.948495	-1.22958	0.505346	-1.68249	2.51832
9504	-19909	5840	2.10196	-0.826637	-1.26408	0.416959	-1.56064	2.48382		9504	-19909	5840	2.18696	-0.781236	-1.3931	0.501957	-1.51524	2.3548		3952	-19909	5864	2.18804	-0.959189	-1.21646	0.503035	-1.69319	2.53144
9505	-19907	5840	2.11387	-0.791133	-1.31059	0.428869	-1.52513	2.43731		9505	-19907	5840	2.22151	-1.13259	-1.07664	0.536508	-1.86659	2.67126		3953	-19907	5864	2.21483	-0.553629	-1.6479	0.529833	-1.28763	2.1
9506	-19905	5840	2.12501	-0.886306	-1.2272	0.440015	-1.62031	2.5207		9506	-19905	5840	2.22084	-1.09149	-1.11701	0.535837	-1.82549	2.63089		3954	-19905	5864	2.20082	-1.03868	-1.14967	0.515819	-1.77268	2.59823
9507	-19903	5840	2.09741	-0.808702	-1.27713	0.412411	-1.5427	2.47077		9507	-19903	5840	2.17975	-1.15818	-1.01017	0.494748	-1.89218	2.73773		3955	-19903	5864	2.17358	-1.35593	-0.805184	0.488579	-2.08993	2.94272
9508	-19901	5840	2.06651	-0.861957	-1.19299	0.381513	-1.59596	2.55491		9508	-19901	5840	2.21448	-1.09301	-1.10928	0.529482	-1.82701	2.63863		3956	-19901	5864	2.17903	-0.903525	-1.26308	0.494027	-1.63752	2.48482
9509	-19899	5840	2.05563	-0.844301	-1.19985	0.370631	-1.5783	2.54805		9509	-19899	5840	2.23272	-1.13777	-1.08265	0.547724	-1.87177	2.66525		3957	-19899	5864	2.2025	-0.952378	-1.23763	0.517503	-1.68638	2.51027
9510	-19897	5840	2.05264	-0.936597	-1.10475	0.367638	-1.6706	2.64315		9510	-19897	5840	2.17481	-1.08519	-1.07741	0.489807	-1.81919	2.67049		3958	-19897	5864	2.17457	-1.35546	-0.806699	0.48957	-2.08946	2.9412
9511	-19895	5840	2.02297	-0.864491	-1.14704	0.337968	-1.59849	2.60086		9511	-19895	5840	2.22959	-1.11576	-1.10162	0.544593	-1.84976	2.64628		3959	-19895	5864	2.18372	-0.957088	-1.2144	0.498719	-1.69109	2.5335
9512	-19893	5840	2.07329	-0.895631	-1.16652	0.388292	-1.62963	2.58138		9512	-19893	5840	2.15433	-1.15763	-0.98523	0.469333	-1.89163	2.76267		3960	-19893	5864	2.18156	-0.976758	-1.19252	0.496559	-1.71076	2.55538
9513	-19891	5840	2.10975	-0.858422	-1.23983	0.424754	-1.59242	2.50807		9513	-19891	5840	2.14186	-0.952124	-1.17795	0.456861	-1.68612	2.56995		3961	-19891	5864	2.14355	-0.956991	-1.17477	0.458547	-1.69099	2.57313
9514	-19889	5840	2.13742	-0.800071	-1.32499	0.452422	-1.53407	2.42291		9514	-19889	5840	2.21812	-1.15	-1.0559	0.533115	-1.884	2.692		3962	-19889	5864	2.19674	-0.57507	-1.60871	0.511739	-1.30907	2.13919
9515	-19887	5840	2.0839	-0.905331	-1.16701	0.398901	-1.63933	2.58089		9515	-19887	5840	2.22302	-1.09849	-1.11219	0.538019	-1.83249	2.63571		3963	-19887	5864	2.13876	-0.967995	-1.15892	0.453761	-1.70199	2.58898
9516	-19885	5840	2.1673	-0.786695	-1.36851	0.482298	-1.52069	2.37939		9516	-19885	5840	2.23997	-1.08973	-1.13807	0.55497	-1.82373	2.60983		3964	-19885	5864	2.20259	-0.614931	-1.57478	0.517588	-1.34893	2.17312
9517	-19883	5840	2.13814	-0.783366	-1.34256	0.453138	-1.51737	2.40534		9517	-19883	5840	2.18898	-0.831281	-1.34488	0.503982	-1.56528	2.40302		3965	-19883	5864	2.16372	-1.41824	-0.733206	0.478717	-2.15224	3.01469
9518	-19881	5840	2.11287	-0.769523	-1.33103	0.427874	-1.50352	2.41687		9518	-19881	5840	2.14463	-1.24232	-0.89078	0.459627	-1.97632	2.85712		3966	-19881	5864	2.11531	-1.40625	-0.69723	0.430305	-2.14025	3.05067
9519	-19879	5840	2.07023	-0.884938	-1.17389	0.385232	-1.61894	2.57401		9519	-19879	5840	2.22219	-1.14129	-1.06864	0.537189	-1.87529	2.67926		3967	-19879	5864	2.18062	-0.599926	-1.5679	0.495623	-1.33393	2.18
9520	-19877	5840	2.08715	-0.879931	-1.19573	0.402154	-1.61393	2.55217		9520	-19877	5840	2.21792	-0.901689	-1.30342	0.532917	-1.63569	2.44448		3968	-19877	5864	2.21564	-0.634489	-1.56807	0.530636	-1.36849	2.17983
9521	-19875	5840	2.12311	-0.787316	-1.32344	0.438115	-1.52132	2.42446		9521	-19875	5840	2.21088	-1.08873	-1.10994	0.52588	-1.82273	2.63796		3969	-19875	5864	2.12432	-1.05917	-1.05354	0.439316	-1.79317	2.69436
9522	-19873	5840	2.07665	-0.905249	-1.16009	0.391651	-1.63925	2.58781		9522	-19873	5840	2.07994	-0.924941	-1.14336	0.394944	-1.65894	2.60454		3970	-19873	5864	2.19374	-0.591534	-1.58917	0.508738	-1.32553	2.15873
9523	-19871	5840	2.09145	-0.864551	-1.21571	0.406455	-1.59855	2.53219		9523	-19871	5840	2.13279	-1.19966	-0.921617	0.447785	-1.93366	2.82628		3971	-19871	5864	2.18598	-1.02254	-1.15121	0.500984	-1.75654	2.59669
9524	-19869	5840	2.11365	-0.874166	-1.22809	0.428646	-1.60817	2.51981		9524	-19869	5840	2.14967	-1.21206	-0.926121	0.46467	-1.94606	2.82178		3972	-19869	5864	2.20617	-0.592376	-1.60073	0.521167	-1.32638	2.14717
9525	-19867	5840	2.08378	-0.876015	-1.19617	0.398779	-1.61001	2.55173		9525	-19867	5840	2.23046	-1.12975	-1.08815	0.545462	-1.86375	2.65975		3973	-19867	5864	2.17737	-0.981892	-1.1832	0.492371	-1.71589	2.5647
9526	-19865	5840	2.1217	-0.821908	-1.28737	0.436702	-1.55591	2.46053		9526	-19865	5840	2.2308	-1.07847	-1.14013	0.545802	-1.81247	2.60777		3974	-19865	5864	2.19823	-0.637201	-1.54795	0.513228	-1.3712	2.19995
9527	-19863	5840	2.09529	-0.887754	-1.19591	0.410285	-1.62175	2.55199		9527	-19863	5840	2.22573	-1.09661	-1.11682	0.540733	-1.83061	2.63108		3975	-19863	5864	2.18066	-0.592326	-1.5755	0.495661	-1.32633	2.1724
9528	-19861	5840	2.0699	-0.887811	-1.17039	0.3849	-1.62181	2.57751		9528	-19861	5840	2.25176	-1.14576	-1.09385	0.566755	-1.87976	2.65405		3976	-19861	5864	2.16204	-0.99234	-1.15753	0.47704	-1.72634	2.59037
9529	-19859	5840	2.10692	-0.949773	-1.14561	0.421916	-1.68377	2.60229		9529	-19859	5840	2.15849	-1.14645	-1.00066	0.473489	-1.88045	2.74724		3977	-19859	5864	2.20559	-0.604206	-1.58849	0.520586	-1.33821	2.15941
9530	-19857	5840	2.15108	-0.857637	-1.2811	0.466083	-1.59164	2.4668		9530	-19857	5840	2.23275	-1.14047	-1.07998	0.547747	-1.87447	2.66792		3978	-19857	5864	2.21379	-0.630532	-1.5702	0.528794	-1.36453	2.17771
9531	-19855	5840	2.07853	-0.902369	-1.16444	0.39353	-1.63637	2.58346		9531	-19855	5840	2.23382	-1.13016	-1.09161	0.548819	-1.86416	2.65629		3979	-19855	5864	2.13884	-0.990119	-1.13698	0.453836	-1.72412	2.61092
9532	-19853	5840	2.11565	-1.15509	-0.949364	0.430649	-1.88909	2.79854		9532	-19853	5840	2.24097	-1.15586	-1.07287	0.555966	-1.88986	2.67503		3980	-19853	5864	2.2002	-0.62181	-1.56551	0.515196	-1.35581	2.18239
9533	-19851	5840	2.1765	-1.12436	-1.04032	0.4915	-1.85836	2.70758		9533	-19851	5840	2.21354	-1.11243	-1.08863	0.528542	-1.84643	2.65927		3981	-19851	5864	2.19525	-1.04477	-1.1383	0.510253	-1.77877	2.6096
9534	-19849	5840	2.17155	-0.847093	-1.3118	0.486546	-1.58109	2.4361		9534	-19849	5840	2.23156	-1.11572	-1.10369	0.546556	-1.84972	2.64421		3982	-19849	5864	2.15308	-1.03818	-1.10307	0.468082	-1.77218	2.64483
9535	-19847	5840	2.21026	-0.89813	-1.29976	0.52526	-1.63213	2.44814		9535	-19847	5840	2.2385	-1.10364	-1.12257	0.553503	-1.83764	2.62533		3983	-19847	5864	2.20351	-0.597526	-1.59312	0.518508	-1.33153	2.15478
9536	-19845	5840	2.1159	-0.887367	-1.21705	0.430903	-1.62137	2.53085		9536	-19845	5840	2.26614	-1.19023	-1.06336	0.581138	-1.92423	2.68454		3984	-19845	5864	2.20784	-1.01277	-1.1829	0.52284	-1.74677	2.565
9537	-19843	5840	2.20621	-1.08993	-1.10417	0.521205	-1.82393	2.64372		9537	-19843	5840	2.23661	-1.07861	-1.14574	0.551611	-1.81261	2.60216		3985	-19843	5864	2.20588	-1.0228	-1.17077	0.520885	-1.7568	2.57713
9538	-19841	5840	2.21171	-1.13949	-1.06013	0.526715	-1.87349	2.68777		9538	-19841	5840	2.17696	-1.13993	-1.02561	0.491957	-1.87393	2.72229		3986	-19841	5864	2.19896	-0.994546	-1.19224	0.513959	-1.72855	2.55566
9539	-19839	5840	2.19191	-1.13874	-1.0409	0.506914	-1.87274	2.707		9539	-19839	5840	2.24821	-1.1648	-1.07105	0.563207	-1.8988	2.67685		3987	-19839	5864	2.2116	-0.963558	-1.23577	0.526596	-1.69756	2.51213
9540	-19837	5840	2.10446	-0.906013	-1.18682	0.419461	-1.64001	2.56108		9540	-19837	5840	2.16976	-1.075	-1.08245	0.484757	-1.809	2.66545		3988	-19837	5864	2.21792	-0.607238	-1.59776	0.532923	-1.34124	2.15014
9541	-19835	5840	2.15205	-1.12701	-1.01389	0.467046	-1.86101	2.73401		9541	-19835	5840	2.26109	-1.11417	-1.13479	0.576085	-1.84817	2.61311		3989	-19835	5864	2.14542	-1.01344	-1.12024	0.460416	-1.74744	2.62766
9542	-19833	5840	2.14272	-1.18166	-0.949655	0.457721	-1.91566	2.79825		9542	-19833	5840	2.1588	-1.20611	-0.941218	0.473798	-1.94011	2.80668		3990	-19833	5864	0	0	0	0	0	0
9543	-19831	5840	2.11106	-0.930782	-1.16867	0.426064	-1.66478	2.57923		9543	-19831	5840	2.18894	-1.21554	-0.961913	0.503942	-1.94954	2.78599		3991	-19831	5864	2.23982	-0.66183	-1.56479	0.554824	-1.39583	2.18311
9544	-19829	5840	2.15459	-0.931435	-1.21159	0.469593	-1.66543	2.53631		9544	-19829	5840	2.2434	-1.08398	-1.14732	0.558401	-1.81798	2.60058		3992	-19829	5864	2.13835	-0.955318	-1.17126	0.453347	-1.68932	2.57664
9545	-19827	5840	2.1233	-1.21922	-0.89268	0.4383	-1.95322	2.85522		9545	-19827	5840	2.18858	-1.22081	-0.956226	0.503583	-1.95481	2.79167		3993	-19827	5864	2.14976	-0.936054	-1.20198	0.464757	-1.67005	2.54592
9546	-19825	5840	2.13116	-0.878292	-1.24144	0.446164	-1.61229	2.50646		9546	-19825	5840	2.19262	-1.15121	-1.02961	0.507622	-1.88521	2.71828		3994	-19825	5864	2.21248	-0.989818	-1.21068	0.52748	-1.72382	2.53722
9547	-19823	5840	2.21303	-1.05158	-1.14922	0.528032	-1.78558	2.59868		9547	-19823	5840	2.16938	-1.17176	-0.985876	0.484377	-1.90576	2.76202		3995	-19823	5864	2.16473	-1.01882	-1.13417	0.479726	-1.75282	2.61373
9548	-19821	5840	2.05942	-0.910537	-1.1375	0.374419	-1.64454	2.6104		9548	-19821	5840	2.183	-1.18881	-0.982737	0.498001	-1.92281	2.76516		3996	-19821	5864	2.14556	-1.36494	-0.768555	0.46056	-2.09894	2.97934
9549	-19819	5840	2.21021	-0.802523	-1.39522	0.525209	-1.53652	2.35268		9549	-19819	5840	2.1824	-1.29548	-0.875535	0.497395	-2.02948	2.87236		3997	-19819	5864	2.21138	-1.02327	-1.17585	0.526378	-1.75727	2.57205
9550	-19817	5840	2.15948	-1.21392	-0.934044	0.474476	-1.94792	2.81386		9550	-19817	5840	2.15361	-1.11246	-1.02962	0.468615	-1.84646	2.71828		3998	-19817	5864	2.20846	-1.00192	-1.19447	0.523463	-1.73592	2.55343
9551	-19815	5840	2.14452	-1.17187	-0.961338	0.459517	-1.90587	2.78656		9551	-19815	5840	2.24653	-1.11847	-1.11587	0.56153	-1.85247	2.63203		3999	-19815	5864	2.22128	-1.035	-1.17399	0.536278	-1.769	2.57391
9552	-19813	5840	2.20782	-1.093	-1.10261	0.522824	-1.827	2.64529		9552	-19813	5840	2.20138	-1.11427	-1.07481	0.516376	-1.84827	2.67309		4000	-19813	5864	2.19444	-0.987755	-1.19455	0.509442	-1.72175	2.55335
9553	-19811	5840	2.10236	-0.921108	-1.16945	0.417355	-1.65511	2.57845		9553	-19811	5840	2.25809	-1.09619	-1.14944	0.573092	-1.83019	2.59846		4001	-19811	5864	2.18848	-1.34223	-0.834002	0.50348	-2.07623	2.9139
9554	-19809	5840	2.19756	-1.14199	-1.04331	0.512556	-1.87599	2.70459		9554	-19809	5840	2.20401	-1.20925	-0.983231	0.519012	-1.94325	2.76467		4002	-19809	5864	2.21859	-1.01883	-1.18751	0.533591	-1.75283	2.56039
9555	-19807	5840	2.13901	-0.900108	-1.22713	0.454011	-1.63411	2.52077		9555	-19807	5840	2.17954	-1.19713	-0.970924	0.494538	-1.93113	2.77698		4003	-19807	5864	2.20407	-0.991817	-1.20002	0.519074	-1.72582	2.54788
9556	-19805	5840	2.18069	-1.17243	-0.997003	0.495687	-1.90643	2.7509		9556	-19805	5840	2.24598	-1.10275	-1.13112	0.560977	-1.83675	2.61678		4004	-19805	5864	2.16157	-1.06662	-1.08324	0.476568	-1.80062	2.66466
9557	-19803	5840	2.20634	-1.16781	-1.02609	0.521339	-1.90181	2.72181		9557	-19803	5840	2.25177	-1.12724	-1.11206	0.566768	-1.86124	2.63584		4005	-19803	5864	2.2149	-1.02856	-1.1743	0.529903	-1.76256	2.5736
9558	-19801	5840	2.16134	-1.19667	-0.953011	0.476344	-1.93067	2.79489		9558	-19801	5840	2.26295	-1.11692	-1.13352	0.577952	-1.85092	2.61438		4006	-19801	5864	2.21113	-1.02949	-1.16947	0.526129	-1.76349	2.57843
9559	-19799	5840	2.14332	-1.17198	-0.960042	0.458319	-1.90598	2.78786		9559	-19799	5840	2.19377	-1.22706	-0.955256	0.50877	-1.96106	2.79264		4007	-19799	5864	2.20401	-1.01528	-1.17662	0.519007	-1.74928	2.57128
9560	-19797	5840	2.23243	-0.848079	-1.37175	0.547429	-1.58208	2.37615		9560	-19797	5840	2.20601	-1.21809	-0.976267	0.521005	-1.95209	2.77163		4008	-19797	5864	2.17204	-1.04363	-1.11651	0.487036	-1.77763	2.63138
9561	-19795	5840	2.16095	-0.981366	-1.1679	0.475953	-1.71537	2.58		9561	-19795	5840	2.23172	-1.14751	-1.0718	0.546721	-1.88151	2.6761		4009	-19795	5864	2.17341	-1.05795	-1.10344	0.488413	-1.79195	2.64446
9562	-19793	5840	2.18897	-1.16981	-1.00772	0.503967	-1.90381	2.74017		9562	-19793	5840	2.2251	-1.14837	-1.06446	0.540104	-1.88237	2.68344		4010	-19793	5864	2.14711	-0.954825	-1.18048	0.46211	-1.68883	2.56742
9563	-19791	5840	2.14816	-1.22841	-0.908249	0.463155	-1.96241	2.83965		9563	-19791	5840	2.25509	-1.14864	-1.0942	0.570095	-1.88264	2.6537		4011	-19791	5864	2.16312	-0.94576	-1.2056	0.478121	-1.67976	2.5423
9564	-19789	5840	2.15356	-0.945328	-1.19656	0.468565	-1.67933	2.55134		9564	-19789	5840	2.26653	-1.09882	-1.15525	0.581526	-1.83282	2.59265		4012	-19789	5864	2.20671	-0.950903	-1.24366	0.521708	-1.6849	2.50424
9565	-19787	5840	2.20546	-1.18284	-1.01028	0.520464	-1.91684	2.73762		9565	-19787	5840	2.20112	-1.18331	-1.00641	0.51612	-1.91731	2.74149		4013	-19787	5864	2.16571	-1.03526	-1.11868	0.480714	-1.76926	2.62922
9566	-19785	5840	2.22094	-1.14891	-1.05983	0.535937	-1.88291	2.68807		9566	-19785	5840	2.25672	-1.1287	-1.11575	0.571721	-1.8627	2.63215		4014	-19785	5864	2.21167	-1.05961	-1.14006	0.526674	-1.79361	2.60784
9567	-19783	5840	2.15814	-1.25293	-0.893797	0.473141	-1.98693	2.8541		9567	-19783	5840	2.24719	-1.12294	-1.11204	0.562191	-1.85694	2.63586		4015	-19783	5864	2.15478	-0.99731	-1.14591	0.469779	-1.73131	2.60199
9568	-19781	5840	2.22087	-1.22186	-0.986826	0.535867	-1.95586	2.76107		9568	-19781	5840	2.18486	-1.17599	-0.997267	0.49986	-1.90999	2.75063		4016	-19781	5864	2.16229	-0.957125	-1.19354	0.477287	-1.69112	2.55436
9569	-19779	5840	2.13021	-1.16978	-0.948788	0.445207	-1.90378	2.79911		9569	-19779	5840	2.22014	-1.12633	-1.08147	0.535138	-1.86033	2.66643		4017	-19779	5864	2.22067	-1.05593	-1.15257	0.535666	-1.78993	2.59533
9570	-19777	5840	2.21934	-1.15507	-1.05201	0.534341	-1.88907	2.69589		9570	-19777	5840	2.26292	-1.17101	-1.07953	0.577916	-1.90501	2.66837		4018	-19777	5864	2.19626	-0.998625	-1.18552	0.511262	-1.73263	2.56238
9571	-19775	5840	2.23455	-1.19282	-1.02949	0.54955	-1.92682	2.71841		9571	-19775	5840	2.2565	-1.15706	-1.08687	0.571502	-1.89106	2.66103		4019	-19775	5864	2.20649	-0.988607	-1.20564	0.521488	-1.72261	2.54226
9572	-19773	5840	2.1181	-0.994652	-1.11169	0.433097	-1.72865	2.63621		9572	-19773	5840	2.26288	-1.0845	-1.16626	0.577885	-1.8185	2.58164		4020	-19773	5864	2.16838	-1.02328	-1.13332	0.483385	-1.75728	2.61458
9573	-19771	5840	2.16491	-1.2096	-0.943828	0.479914	-1.9436	2.80407		9573	-19771	5840	2.19264	-1.21382	-0.967348	0.507636	-1.94782	2.78055		4021	-19771	5864	2.13033	-1.40447	-0.714082	0.445333	-2.13847	3.03382
9574	-19769	5840	2.23956	-1.22052	-1.00685	0.554557	-1.95452	2.74105		9574	-19769	5840	2.26559	-1.15188	-1.10139	0.580587	-1.88588	2.64651		4022	-19769	5864	2.14271	-1.00882	-1.12231	0.457711	-1.74282	2.62559
9575	-19767	5840	2.17667	-1.28788	-0.877429	0.491667	-2.02188	2.87047		9575	-19767	5840	2.24942	-1.06002	-1.17683	0.56442	-1.79402	2.57107		4023	-19767	5864	2.15478	-1.02595	-1.11716	0.469785	-1.75995	2.63074
9576	-19765	5840	2.23063	-0.890888	-1.32726	0.545627	-1.62489	2.42064		9576	-19765	5840	2.2078	-1.13951	-1.05627	0.522799	-1.87351	2.69163		4024	-19765	5864	2.16007	-1.02647	-1.12166	0.47507	-1.76047	2.62624
9577	-19763	5840	2.14748	-1.29108	-0.845071	0.462483	-2.02508	2.90283		9577	-19763	5840	2.25701	-1.12065	-1.12392	0.572006	-1.85465	2.62398		4025	-19763	5864	2.14803	-0.993923	-1.14245	0.463034	-1.72792	2.60545
9578	-19761	5840	2.17952	-1.26303	-0.905213	0.494516	-1.99703	2.84269		9578	-19761	5840	2.24859	-1.1427	-1.09356	0.563594	-1.8767	2.65434		4026	-19761	5864	2.19307	-0.986581	-1.19435	0.50807	-1.72058	2.55355
9579	-19759	5840	2.15269	-1.30914	-0.832273	0.467692	-2.04314	2.91563		9579	-19759	5840	2.20009	-1.2631	-0.92556	0.515089	-1.9971	2.82234		4027	-19759	5864	2.13637	-0.987045	-1.13771	0.451367	-1.72104	2.61019
9580	-19757	5840	2.1654	-1.25839	-0.895594	0.480402	-1.99239	2.85231		9580	-19757	5840	2.18907	-1.25487	-0.922721	0.504066	-1.98887	2.82518		4028	-19757	5864	2.13944	-1.02734	-1.10051	0.454441	-1.76134	2.64738
9581	-19755	5840	2.16136	-1.20797	-0.942441	0.476364	-1.94197	2.80546		9581	-19755	5840	2.25168	-1.17304	-1.06655	0.566682	-1.90704	2.68134		4029	-19755	5864	2.12701	-0.97883	-1.13675	0.442012	-1.71283	2.61115
9582	-19753	5840	2.15092	-1.27095	-0.868913	0.465923	-2.00495	2.87899		9582	-19753	5840	2.27667	-1.10749	-1.15711	0.591671	-1.84149	2.59079		4030	-19753	5864	2.14911	-1.03719	-1.10015	0.46411	-1.77119	2.64775
9583	-19751	5840	2.14394	-1.24116	-0.891527	0.458938	-1.97516	2.85637		9583	-19751	5840	2.2572	-1.15739	-1.08746	0.572197	-1.89139	2.66044		4031	-19751	5864	2.1269	-1.4096	-0.705437	0.441899	-2.1436	3.04246
9584	-19749	5840	2.1069	-0.984284	-1.11092	0.421902	-1.71828	2.63698		9584	-19749	5840	2.19414	-1.18816	-0.994686	0.509143	-1.92216	2.75321		4032	-19749	5864	2.14654	-0.997668	-1.13732	0.461537	-1.73167	2.61058
9585	-19747	5840	2.18957	-1.25853	-0.919704	0.504571	-1.99253	2.8282		9585	-19747	5840	2.19504	-1.15406	-1.02883	0.510044	-1.88806	2.71907		4033	-19747	5864	2.12267	-1.41928	-0.691549	0.43767	-2.15328	3.05635
9586	-19745	5840	2.1539	-1.27477	-0.867849	0.468901	-2.00877	2.88005		9586	-19745	5840	2.26096	-1.20781	-1.04082	0.57596	-1.94181	2.70708		4034	-19745	5864	2.12847	-0.983318	-1.13359	0.443469	-1.71732	2.61431
9587	-19743	5840	2.13187	-1.27751	-0.843027	0.446874	-2.01151	2.90487		9587	-19743	5840	2.22258	-1.15873	-1.05184	0.537583	-1.89273	2.69606		4035	-19743	5864	2.11267	-1.38704	-0.714079	0.427667	-2.12104	3.03382
9588	-19741	5840	2.22384	-1.24402	-0.967559	0.538837	-1.97802	2.78034		9588	-19741	5840	2.23322	-1.15114	-1.06994	0.548222	-1.88514	2.67796		4036	-19741	5864	2.14656	-1.06306	-1.07181	0.46156	-1.79706	2.67609
9589	-19739	5840	2.2197	-1.28043	-0.927124	0.534699	-2.01443	2.82078		9589	-19739	5840	2.25712	-1.14588	-1.09902	0.572124	-1.87988	2.64888		4037	-19739	5864	2.15522	-1.08163	-1.06183	0.470223	-1.81563	2.68607
9590	-19737	5840	2.14476	-1.34095	-0.792348	0.459761	-2.07495	2.95555		9590	-19737	5840	2.22203	-1.17652	-1.03322	0.537029	-1.91052	2.71468		4038	-19737	5864	2.14492	-1.02453	-1.1089	0.45992	-1.75853	2.639
9591	-19735	5840	2.20975	-1.23656	-0.961255	0.524749	-1.97056	2.78665		9591	-19735	5840	2.17469	-1.21683	-0.946511	0.489689	-1.95083	2.80139		4039	-19735	5864	2.15495	-1.07819	-1.06516	0.469953	-1.81219	2.68274
9592	-19733	5840	2.21335	-1.18455	-1.0166	0.528353	-1.91855	2.7313		9592	-19733	5840	2.18194	-1.24774	-0.922673	0.496937	-1.98174	2.82523		4040	-19733	5864	2.13405	-1.04929	-1.07313	0.449053	-1.78329	2.67476
9593	-19731	5840	2.15095	-1.28825	-0.851388	0.465952	-2.02225	2.89651		9593	-19731	5840	2.17943	-1.14345	-1.02386	0.494431	-1.87745	2.72404		4041	-19731	5864	2.15429	-1.04995	-1.09267	0.469287	-1.78395	2.65523
9594	-19729	5840	2.11492	-0.994254	-1.10924	0.429918	-1.72825	2.63866		9594	-19729	5840	2.23388	-1.17321	-1.04868	0.548878	-1.90721	2.69922		4042	-19729	5864	2.14402	-1.05126	-1.08118	0.459022	-1.78526	2.66672
9595	-19727	5840	2.12304	-1.34442	-0.767422	0.438042	-2.07842	2.98048		9595	-19727	5840	2.25104	-1.1792	-1.05968	0.566043	-1.9132	2.68822		4043	-19727	5864	2.13991	-0.985171	-1.14312	0.454912	-1.71917	2.60478
9596	-19725	5840	2.14873	-1.3069	-0.830677	0.463727	-2.0409	2.91722		9596	-19725	5840	2.21952	-1.18536	-1.02178	0.534521	-1.91936	2.72612		4044	-19725	5864	2.12728	-1.05715	-1.05885	0.44228	-1.79115	2.68905
9597	-19723	5840	2.16509	-1.32508	-0.828925	0.480092	-2.05908	2.91898		9597	-19723	5840	2.17101	-1.27445	-0.885251	0.48601	-2.00845	2.86265		4045	-19723	5864	2.13343	-1.01905	-1.10285	0.448428	-1.75305	2.64505
9598	-19721	5840	2.14791	-1.29953	-0.837191	0.462912	-2.03353	2.91071		9598	-19721	5840	2.17234	-1.22763	-0.933581	0.487345	-1.96163	2.81432		4046	-19721	5864	2.12945	-1.04959	-1.06835	0.444445	-1.78359	2.67955
9599	-19719	5840	2.14152	-1.04547	-1.08485	0.456522	-1.77947	2.66305		9599	-19719	5840	2.22301	-1.14797	-1.06278	0.538008	-1.88197	2.68512		4047	-19719	5864	2.12295	-1.10773	-1.00404	0.43795	-1.84173	2.74386
9600	-19717	5840	2.18682	-1.28384	-0.891265	0.501824	-2.01784	2.85663		9600	-19717	5840	2.17352	-1.25088	-0.911341	0.488523	-1.98488	2.83656		4048	-19717	5864	2.13523	-1.06609	-1.0577	0.450225	-1.80009	2.6902
9601	-19715	5840	2.14561	-1.36537	-0.769145	0.460615	-2.09937	2.97876		9601	-19715	5840	2.15228	-1.25567	-0.885513	0.467276	-1.98967	2.86239		4049	-19715	5864	2.14235	-1.08142	-1.04924	0.457347	-1.81542	2.69866
9602	-19713	5840	2.11431	-1.02896	-1.07412	0.429314	-1.76296	2.67378		9602	-19713	5840	2.22637	-1.21254	-1.00176	0.541369	-1.94654	2.74614		4050	-19713	5864	2.13418	-1.04911	-1.07372	0.449182	-1.78311	2.67418
9603	-19711	5840	2.20684	-1.18137	-1.01385	0.52184	-1.91537	2.73405		9603	-19711	5840	2.22668	-1.18775	-1.02707	0.541684	-1.92175	2.72083		4051	-19711	5864	2.12566	-1.0118	-1.10237	0.440659	-1.7458	2.64553
9604	-19709	5840	2.1516	-1.3145	-0.825854	0.466598	-2.0485	2.92205		9604	-19709	5840	2.22636	-1.18766	-1.02677	0.54136	-1.92166	2.72113		4052	-19709	5864	2.14006	-1.1056	-1.02297	0.455062	-1.8396	2.72493
9605	-19707	5840	2.13981	-1.34437	-0.784595	0.45481	-2.07837	2.96331		9605	-19707	5840	2.24025	-1.25146	-0.976686	0.555247	-1.98546	2.77121		4053	-19707	5864	2.10053	-1.43515	-0.653994	0.415531	-2.16915	3.09391
9606	-19705	5840	2.16989	-1.22126	-0.936881	0.484887	-1.95526	2.81102		9606	-19705	5840	2.20963	-1.21885	-0.978658	0.524628	-1.95285	2.76924		4054	-19705	5864	2.12094	-0.990006	-1.11937	0.435942	-1.72401	2.62853
9607	-19703	5840	2.13862	-1.3174	-0.810267	0.453621	-2.0514	2.93763		9607	-19703	5840	2.22736	-1.20846	-1.00731	0.542358	-1.94246	2.74059		4055	-19703	5864	2.13083	-1.10661	-1.01291	0.445826	-1.84061	2.73499
9608	-19701	5840	2.1915	-1.23907	-0.940616	0.506503	-1.97307	2.80728		9608	-19701	5840	2.23603	-1.22396	-1.00001	0.55103	-1.95796	2.74789		4056	-19701	5864	2.11358	-1.07203	-1.03028	0.428584	-1.80603	2.71761
9609	-19699	5840	2.10228	-1.23217	-0.858908	0.417283	-1.96617	2.88899		9609	-19699	5840	2.15909	-1.29209	-0.855875	0.474092	-2.02609	2.89202		4057	-19699	5864	2.11261	-1.01937	-1.08204	0.427613	-1.75337	2.66586
9610	-19697	5840	2.12133	-1.2571	-0.853349	0.436327	-1.9911	2.89455		9610	-19697	5840	2.16516	-1.27042	-0.883611	0.480162	-2.00442	2.86429		4058	-19697	5864	2.10985	-1.45487	-0.643584	0.424851	-2.18886	3.10432
9611	-19695	5840	2.11515	-1.26648	-0.837711	0.430147	-2.00048	2.91019		9611	-19695	5840	2.24674	-1.16847	-1.06638	0.56174	-1.90247	2.68152		4059	-19695	5864	2.13779	-1.07586	-1.05068	0.452785	-1.80986	2.69722
9612	-19693	5840	2.1335	-1.27835	-0.84404	0.448501	-2.01235	2.90386		9612	-19693	5840	2.1392	-1.23746	-0.89066	0.454197	-1.97146	2.85724		4060	-19693	5864	2.11481	-1.08674	-1.0169	0.429807	-1.82074	2.731
9613	-19691	5840	2.05929	-1.01208	-1.03611	0.374292	-1.74608	2.71179		9613	-19691	5840	2.20558	-1.17439	-1.01947	0.520576	-1.90839	2.72843		4061	-19691	5864	2.08571	-1.38366	-0.690771	0.400707	-2.11766	3.05713
9614	-19689	5840	2.18101	-1.24218	-0.926739	0.496008	-1.97618	2.82116		9614	-19689	5840	2.22035	-1.28345	-0.925049	0.535345	-2.01745	2.82285		4062	-19689	5864	2.08812	-1.36358	-0.713073	0.40312	-2.09758	3.03483
9615	-19687	5840	2.09817	-1.26986	-0.817389	0.413166	-2.00386	2.93051		9615	-19687	5840	2.14943	-1.31554	-0.822814	0.464432	-2.04954	2.92509		4063	-19687	5864	2.1038	-1.03559	-1.05699	0.418796	-1.76959	2.69091
9616	-19685	5840	2.15049	-1.24459	-0.89497	0.465487	-1.97859	2.85293		9616	-19685	5840	2.21747	-1.16686	-1.03881	0.532467	-1.90086	2.70909		4064	-19685	5864	2.11062	-1.02515	-1.07416	0.425621	-1.75915	2.67374
9617	-19683	5840	2.10738	-1.23251	-0.86382	0.422381	-1.96651	2.88408		9617	-19683	5840	2.14145	-1.28258	-0.8477	0.456445	-2.01658	2.9002		4065	-19683	5864	2.10399	-1.00179	-1.09106	0.418987	-1.73579	2.65684
9618	-19681	5840	2.13291	-0.966705	-1.15396	0.447913	-1.7007	2.59394		9618	-19681	5840	2.21894	-1.19857	-1.00834	0.533938	-1.93257	2.73956		4066	-19681	5864	2.1019	-1.07757	-1.01323	0.416904	-1.81157	2.73468
9619	-19679	5840	2.20589	-1.2185	-0.975677	0.520886	-1.9525	2.77222		9619	-19679	5840	2.16628	-1.23289	-0.922277	0.481276	-1.96689	2.82562		4067	-19679	5864	2.16066	-1.06423	-1.08477	0.475663	-1.79823	2.66313
9620	-19677	5840	2.12065	-1.34224	-0.767417	0.435645	-2.07624	2.98048		9620	-19677	5840	2.20559	-1.17484	-1.0188	0.520588	-1.90884	2.7291		4068	-19677	5864	2.089	-1.04986	-1.02807	0.404001	-1.78386	2.71983
9621	-19675	5840	2.13192	-1.23872	-0.882391	0.446917	-1.97272	2.86551		9621	-19675	5840	2.19772	-1.21971	-0.966132	0.51272	-1.95371	2.78177		4069	-19675	5864	2.09646	-1.04314	-1.04215	0.411456	-1.77714	2.70575
9622	-19673	5840	2.07571	-1.26098	-0.803866	0.390709	-1.99498	2.94403		9622	-19673	5840	2.1776	-1.47539	-0.691046	0.492597	-2.20939	3.05685		4070	-19673	5864	2.10799	-1.07105	-1.02569	0.422991	-1.80505	2.72221
9623	-19671	5840	2.20256	-1.22919	-0.9618	0.517558	-1.96319	2.7861		9623	-19671	5840	2.2131	-1.21288	-0.988436	0.5281	-1.94688	2.75946		4071	-19671	5864	2.08704	-1.04611	-1.02993	0.402043	-1.78011	2.71797
9624	-19669	5840	2.11611	-1.31648	-0.78849	0.43111	-2.05048	2.95941		9624	-19669	5840	2.1354	-1.25431	-0.870093	0.450401	-1.98831	2.87781		4072	-19669	5864	2.10423	-1.04654	-1.04657	0.419229	-1.78054	2.70133
9625	-19667	5840	2.09579	-1.29225	-0.792511	0.41079	-2.02625	2.95539		9625	-19667	5840	2.20417	-1.18111	-1.0112	0.519174	-1.91511	2.7367		4073	-19667	5864	2.15209	-1.03173	-1.10869	0.467092	-1.76573	2.63921
9626	-19665	5840	2.11424	-1.25963	-0.84366	0.429239	-1.99363	2.90424		9626	-19665	5840	2.19066	-1.18393	-0.994561	0.505661	-1.91793	2.75334		4074	-19665	5864	2.10123	-1.05811	-1.03186	0.416227	-1.79211	2.71604
9627	-19663	5840	2.10174	-1.29128	-0.799542	0.416735	-2.02528	2.94836		9627	-19663	5840	2.2217	-1.13652	-1.07359	0.536698	-1.87052	2.67431		4075	-19663	5864	2.09054	-0.942572	-1.13687	0.405542	-1.67657	2.61103
9628	-19661	5840	2.08322	-1.0752	-0.996573	0.398221	-1.8092	2.75133		9628	-19661	5840	2.15412	-1.29786	-0.845069	0.469119	-2.03186	2.90283		4076	-19661	5864	2.10066	-1.06249	-1.02713	0.415663	-1.79649	2.72077
9629	-19659	5840	2.10688	-1.02962	-1.06592	0.421882	-1.76362	2.68198		9629	-19659	5840	2.15334	-1.24645	-0.895619	0.468336	-1.98045	2.85228		4077	-19659	5864	2.08671	-1.06604	-1.00959	0.401711	-1.80004	2.73831
9630	-19657	5840	2.07834	-1.03097	-1.03628	0.393344	-1.76497	2.71162		9630	-19657	5840	2.10434	-0.981474	-1.1116	0.419343	-1.71547	2.6363		4078	-19657	5864	2.10625	-1.07401	-1.02105	0.421246	-1.80801	2.72685
9631	-19655	5840	2.12596	-1.22983	-0.885351	0.440963	-1.96383	2.86255		9631	-19655	5840	2.07757	-1.16658	-0.899988	0.392566	-1.90058	2.84791		4079	-19655	5864	2.10136	-1.06432	-1.02594	0.416365	-1.79832	2.72196
9632	-19653	5840	2.10962	-1.25884	-0.839971	0.424623	-1.99284	2.90793		9632	-19653	5840	2.201	-1.42376	-0.766281	0.516005	-2.15776	2.98162		4080	-19653	5864	2.17019	-1.04053	-1.11792	0.48519	-1.77453	2.62998
9633	-19651	5840	2.11203	-1.25053	-0.850584	0.427029	-1.98453	2.89732		9633	-19651	5840	2.19755	-1.20167	-0.984033	0.512555	-1.93567	2.76387		4081	-19651	5864	2.10012	-1.06042	-1.02854	0.41512	-1.79442	2.71936
9634	-19649	5840	2.15216	-0.886197	-1.25375	0.467158	-1.6202	2.49415		9634	-19649	5840	2.19673	-1.13842	-1.04658	0.511728	-1.87242	2.70132		4082	-19649	5864	2.14856	-1.0257	-1.11113	0.463564	-1.7597	2.63677
9635	-19647	5840	2.1207	-1.20424	-0.905581	0.435701	-1.93824	2.84232		9635	-19647	5840	2.1944	-1.20213	-0.980625	0.509397	-1.93613	2.76728		4083	-19647	5864	2.10597	-1.03095	-1.0638	0.420975	-1.76495	2.6841
9636	-19645	5840	2.05891	-0.976397	-1.07122	0.373912	-1.7104	2.67668		9636	-19645	5840	2.08673	-1.22821	-0.847657	0.401731	-1.96221	2.90024		4084	-19645	5864	2.10799	-1.06758	-1.02931	0.42299	-1.80158	2.71859
9637	-19643	5840	2.15297	-0.96654	-1.17444	0.467965	-1.70054	2.57346		9637	-19643	5840	2.12948	-1.23622	-0.882225	0.444482	-1.97022	2.86567		4085	-19643	5864	2.10385	-1.01701	-1.0756	0.418855	-1.75101	2.6723
9638	-19641	5840	2.09052	-1.0414	-1.03807	0.40552	-1.7754	2.70983		9638	-19641	5840	2.21519	-1.24078	-0.96253	0.530191	-1.97478	2.78537		4086	-19641	5864	2.08174	-1.38862	-0.681736	0.396739	-2.12263	3.06616
9639	-19639	5840	2.18596	-1.24559	-0.928456	0.500959	-1.97959	2.81944		9639	-19639	5840	2.12469	-1.27925	-0.834224	0.439691	-2.01325	2.91368		4087	-19639	5864	2.09259	-1.02762	-1.0538	0.407592	-1.76162	2.6941
9640	-19637	5840	2.11287	-0.977439	-1.12412	0.427868	-1.71144	2.62378		9640	-19637	5840	2.11996	-1.19335	-0.915555	0.434958	-1.92735	2.83235		4088	-19637	5864	2.09708	-1.02934	-1.05652	0.412083	-1.76334	2.69138
9641	-19635	5840	2.08927	-1.04404	-1.03393	0.404271	-1.77804	2.71397		9641	-19635	5840	2.22058	-1.20769	-1.00073	0.535581	-1.94169	2.74717		4089	-19635	5864	2.07225	-1.42822	-0.632818	0.387248	-2.16222	3.11508
9642	-19633	5840	2.1222	-1.2345	-0.876849	0.437197	-1.9685	2.87105		9642	-19633	5840	2.21602	-1.15758	-1.04653	0.53102	-1.89158	2.70137		4090	-19633	5864	2.09966	-1.09248	-0.996018	0.41466	-1.82648	2.75188
9643	-19631	5840	2.12206	-1.32861	-0.782486	0.437064	-2.06261	2.96541		9643	-19631	5840	2.13088	-1.24153	-0.878205	0.445881	-1.97553	2.8697		4091	-19631	5864	2.09282	-1.41268	-0.668759	0.407818	-2.14668	3.07914
9644	-19629	5840	2.10401	-1.22787	-0.864961	0.41901	-1.96187	2.88294		9644	-19629	5840	2.18553	-1.18937	-0.984078	0.50053	-1.92337	2.76382		4092	-19629	5864	2.1528	-1.02445	-1.11656	0.467796	-1.75845	2.63134
9645	-19627	5840	2.08465	-1.00873	-1.06474	0.399645	-1.74273	2.68316		9645	-19627	5840	2.14437	-1.1892	-0.944398	0.459368	-1.9232	2.8035		4093	-19627	5864	2.09349	-0.995685	-1.08655	0.408493	-1.72968	2.66135
9646	-19625	5840	2.18228	-1.22309	-0.947219	0.497277	-1.95709	2.80068		9646	-19625	5840	2.20922	-1.21289	-0.984503	0.524224	-1.94689	2.7634		4094	-19625	5864	2.07546	-0.990524	-1.07402	0.390459	-1.72452	2.67388
9647	-19623	5840	2.11909	-1.21398	-0.894586	0.434093	-1.94798	2.85331		9647	-19623	5840	2.17117	-1.15331	-1.00633	0.486174	-1.88731	2.74157		4095	-19623	5864	2.09325	-1.02909	-1.05309	0.408251	-1.76309	2.69481
9648	-19621	5840	2.19077	-1.18316	-0.996058	0.50577	-1.91716	2.75184		9648	-19621	5840	2.16499	-1.21015	-0.943848	0.479994	-1.94415	2.80405		4096	-19621	5864	2.09131	-1.4532	-0.626704	0.406308	-2.1872	3.1212
9649	-19619	5840	2.20018	-1.21593	-0.972599	0.515182	-1.94993	2.7753		9649	-19619	5840	2.18642	-1.16996	-1.0045	0.50142	-1.90396	2.7434		4097	-19619	5864	2.14685	-1.02565	-1.10966	0.461854	-1.75965	2.63824
9650	-19617	5840	2.12313	-1.24985	-0.862339	0.438127	-1.98385	2.88556		9650	-19617	5840	2.20723	-1.1987	-0.996652	0.522225	-1.9327	2.75125		4098	-19617	5864	2.14618	-1.44252	-0.691927	0.461181	-2.17652	3.05597
9651	-19615	5840	2.18279	-1.21117	-0.960271	0.497786	-1.94517	2.78763		9651	-19615	5840	2.19015	-1.20369	-0.974354	0.505152	-1.93769	2.77355		4099	-19615	5864	2.10545	-1.02111	-1.07287	0.420448	-1.75511	2.67503
9652	-19613	5840	2.16482	-0.926262	-1.22656	0.479822	-1.66026	2.52134		9652	-19613	5840	2.20741	-1.14636	-1.04912	0.522414	-1.88036	2.69878		4100	-19613	5864	2.14798	-1.05398	-1.08241	0.462977	-1.78798	2.66549
9653	-19611	5840	2.15012	-0.950451	-1.1877	0.465122	-1.68445	2.5602		9653	-19611	5840	2.20158	-1.14391	-1.04575	0.516578	-1.87791	2.70215		4101	-19611	5864	2.08468	-1.04882	-1.02491	0.399682	-1.78282	2.72299
9654	-19609	5840	2.15346	-1.23795	-0.904028	0.468462	-1.97195	2.84387		9654	-19609	5840	2.11285	-1.23556	-0.866192	0.427854	-1.96956	2.88171		4102	-19609	5864	2.14861	-1.03771	-1.09938	0.46361	-1.77171	2.64852
9655	-19607	5840	2.16347	-0.924258	-1.2271	0.478469	-1.65826	2.5208		9655	-19607	5840	2.13754	-1.1991	-0.927341	0.452538	-1.9331	2.82056		4103	-19607	5864	2.10774	-1.00985	-1.08669	0.422745	-1.74385	2.66121
9656	-19605	5840	2.14335	-1.15829	-0.97359	0.458349	-1.89229	2.77431		9656	-19605	5840	2.12969	-1.20855	-0.910098	0.444694	-1.94255	2.8378		4104	-19605	5864	2.14413	-1.35589	-0.776385	0.459132	-2.08989	2.97152
9657	-19603	5840	2.21406	-1.23229	-0.970063	0.529055	-1.96629	2.77784		9657	-19603	5840	2.13983	-1.17664	-0.952245	0.454832	-1.91064	2.79566		4105	-19603	5864	2.17111	-1.00433	-1.1551	0.486115	-1.73833	2.5928
9658	-19601	5840	2.15566	-0.952788	-1.19066	0.47066	-1.68679	2.55724		9658	-19601	5840	2.1422	-1.23576	-0.895196	0.457197	-1.96976	2.8527		4106	-19601	5864	2.16218	-0.977704	-1.1728	0.477177	-1.7117	2.5751
9659	-19599	5840	2.16413	-1.4598	-0.693392	0.479126	-2.1938	3.05451		9659	-19599	5840	2.15779	-1.26665	-0.879994	0.472792	-2.00065	2.86791		4107	-19599	5864	2.08532	-1.41512	-0.658784	0.40032	-2.14912	3.08912
9660	-19597	5840	2.13892	-1.10235	-1.02462	0.453925	-1.83635	2.72328		9660	-19597	5840	2.19332	-1.19177	-0.989476	0.508318	-1.92577	2.75842		4108	-19597	5864	2.1717	-1.1019	-1.05824	0.486701	-1.8359	2.68966
9661	-19595	5840	2.16082	-1.14596	-1.00294	0.475821	-1.87996	2.74496		9661	-19595	5840	2.09924	-1.45031	-0.638558	0.414241	-2.18431	3.10934		4109	-19595	5864	2.15497	-1.01173	-1.13158	0.469971	-1.74573	2.61632
9662	-19593	5840	2.19792	-1.18329	-1.00286	0.512923	-1.91729	2.74504		9662	-19593	5840	2.11499	-1.19185	-0.911999	0.42999	-1.92585	2.8359		4110	-19593	5864	2.17376	-1.03693	-1.12503	0.488758	-1.77093	2.62287
9663	-19591	5840	2.17701	-1.23242	-0.933222	0.492008	-1.96642	2.81468		9663	-19591	5840	2.1291	-1.1655	-0.952582	0.444101	-1.8995	2.79532		4111	-19591	5864	2.1741	-1.01141	-1.15072	0.489103	-1.74541	2.59718
9664	-19589	5840	2.21086	-1.17359	-1.0253	0.525859	-1.90759	2.7226		9664	-19589	5840	2.20978	-1.1749	-1.02283	0.524775	-1.9089	2.72507		4112	-19589	5864	2.17983	-1.04062	-1.12746	0.494833	-1.77462	2.62045
9665	-19587	5840	2.21165	-1.16081	-1.03908	0.526649	-1.89481	2.70882		9665	-19587	5840	2.20957	-1.19233	-1.00518	0.524565	-1.92633	2.74272		4113	-19587	5864	2.17714	-1.05649	-1.109	0.492139	-1.79049	2.6389
9666	-19585	5840	2.17788	-1.25556	-0.9116	0.492876	-1.98956	2.8363		9666	-19585	5840	2.19313	-1.11514	-1.06585	0.508125	-1.84914	2.68205		4114	-19585	5864	2.19563	-1.05452	-1.12938	0.510633	-1.78852	2.61852
9667	-19583	5840	2.21861	-1.17681	-1.02988	0.533613	-1.91081	2.71802		9667	-19583	5840	2.21908	-1.10151	-1.10556	0.534083	-1.83551	2.64234		4115	-19583	5864	2.19181	-1.00987	-1.17	0.506808	-1.74387	2.5779
9668	-19581	5840	2.18736	-1.40063	-0.775728	0.502362	-2.13463	2.97217		9668	-19581	5840	2.1964	-0.882534	-1.3016	0.511402	-1.61653	2.4463		4116	-19581	5864	2.14486	-1.38806	-0.745034	0.459862	-2.12206	3.00287
9669	-19579	5840	2.1319	-0.916703	-1.20337	0.446896	-1.6507	2.54453		9669	-19579	5840	2.1027	-1.41729	-0.675118	0.4177	-2.15129	3.07278		4117	-19579	5864	2.16627	-1.00472	-1.14967	0.481266	-1.73872	2.59823
9670	-19577	5840	2.14362	-1.20649	-0.926265	0.458624	-1.94049	2.82164		9670	-19577	5840	2.10771	-1.19335	-0.903353	0.422708	-1.92735	2.84455		4118	-19577	5864	2.17261	-1.04676	-1.11415	0.48761	-1.78076	2.63375
9671	-19575	5840	2.15868	-1.26948	-0.878292	0.473677	-2.00348	2.86961		9671	-19575	5840	2.22731	-1.09342	-1.12169	0.542308	-1.82742	2.62621		4119	-19575	5864	2.12275	-1.00184	-1.10952	0.437751	-1.73584	2.63838
9672	-19573	5840	2.18973	-0.929359	-1.2484	0.504725	-1.66336	2.4995		9672	-19573	5840	2.16157	-1.40916	-0.741268	0.476566	-2.14316	3.00663		4120	-19573	5864	2.14523	-1.372	-0.761376	0.460227	-2.106	2.98652
9673	-19571	5840	2.08286	-1.47161	-0.601143	0.397856	-2.20561	3.14676		9673	-19571	5840	2.22711	-1.13985	-1.07527	0.542111	-1.87385	2.67263		4121	-19571	5864	2.18709	-1.01852	-1.15676	0.502092	-1.75252	2.59114
9674	-19569	5840	2.17854	-1.15965	-1.0069	0.493539	-1.89365	2.741		9674	-19569	5840	2.18819	-1.17103	-1.00528	0.503192	-1.90503	2.74262		4122	-19569	5864	2.19512	-1.09042	-1.09288	0.510118	-1.82442	2.65502
9675	-19567	5840	2.22338	-1.12149	-1.09021	0.538383	-1.85549	2.65769		9675	-19567	5840	2.23754	-1.11692	-1.10851	0.552541	-1.85092	2.63939		4123	-19567	5864	2.18314	-1.03805	-1.13333	0.498141	-1.77205	2.61457
9676	-19565	5840	2.22556	-1.19727	-1.01653	0.540557	-1.93127	2.73137		9676	-19565	5840	2.16859	-1.13842	-1.01888	0.483586	-1.87242	2.72902		4124	-19565	5864	2.18938	-1.07422	-1.10326	0.504381	-1.80822	2.64464
9677	-19563	5840	2.21178	-1.19532	-1.00463	0.526782	-1.92932	2.74327		9677	-19563	5840	2.16089	-1.18054	-0.969178	0.475887	-1.91454	2.77872		4125	-19563	5864	2.15873	-1.35109	-0.795712	0.473731	-2.08509	2.95219
9678	-19561	5840	2.15318	-1.24388	-0.898319	0.468182	-1.97788	2.84958		9678	-19561	5840	2.17698	-1.1706	-0.995032	0.491984	-1.9046	2.75287		4126	-19561	5864	2.18406	-1.01101	-1.16115	0.499064	-1.74501	2.58675
9679	-19559	5840	2.18178	-1.20537	-0.964838	0.496779	-1.93937	2.78306		9679	-19559	5840	2.23892	-1.11673	-1.11008	0.553918	-1.85073	2.63782		4127	-19559	5864	2.19041	-1.03133	-1.14728	0.505406	-1.76533	2.60062
9680	-19557	5840	2.17753	-1.38353	-0.782913	0.492529	-2.11753	2.96499		9680	-19557	5840	2.23291	-1.14762	-1.07313	0.547908	-1.88162	2.67477		4128	-19557	5864	2.1846	-1.42139	-0.751309	0.499604	-2.15539	2.99659
9681	-19555	5840	2.21123	-0.891454	-1.30743	0.526234	-1.62545	2.44047		9681	-19555	5840	2.26093	-1.16863	-1.08002	0.575929	-1.90263	2.66788		4129	-19555	5864	2.16703	-1.41191	-0.743186	0.482027	-2.14591	3.00471
9682	-19553	5840	2.19198	-1.33271	-0.848051	0.506977	-2.06671	2.89985		9682	-19553	5840	2.18084	-1.14151	-1.028	0.495836	-1.87551	2.7199		4130	-19553	5864	2.19095	-1.00544	-1.17347	0.505951	-1.73944	2.57443
9683	-19551	5840	2.239	-1.20936	-1.01762	0.554003	-1.94336	2.73028		9683	-19551	5840	2.25269	-1.11719	-1.12314	0.567692	-1.85119	2.62476		4131	-19551	5864	2.18392	-1.04645	-1.1256	0.498924	-1.78045	2.6223
9684	-19549	5840	2.21632	-1.12848	-1.0758	0.531324	-1.86248	2.6721		9684	-19549	5840	2.27079	-1.20067	-1.05794	0.585785	-1.93467	2.68996		4132	-19549	5864	2.18624	-0.952694	-1.22162	0.501242	-1.68669	2.52628
9685	-19547	5840	2.23184	-1.14819	-1.07193	0.546845	-1.88219	2.67597		9685	-19547	5840	2.2359	-1.09454	-1.1293	0.5509	-1.82854	2.6186		4133	-19547	5864	2.20115	-1.04483	-1.14455	0.516155	-1.77883	2.60335
9686	-19545	5840	2.22978	-1.15958	-1.05832	0.544782	-1.89358	2.68958		9686	-19545	5840	2.2246	-1.11303	-1.09919	0.539597	-1.84703	2.64872		4134	-19545	5864	2.18305	-1.01007	-1.16115	0.49805	-1.74407	2.58675
9687	-19543	5840	2.24613	-1.18651	-1.04786	0.561133	-1.92051	2.70004		9687	-19543	5840	2.24879	-1.12079	-1.11583	0.563793	-1.85479	2.63207		4135	-19543	5864	2.18025	-1.0331	-1.13519	0.495253	-1.7671	2.61271
9688	-19541	5840	2.20735	-1.40244	-0.793774	0.522346	-2.13644	2.95413		9688	-19541	5840	2.17432	-1.18657	-0.976137	0.489318	-1.92057	2.77176		4136	-19541	5864	2.20249	-1.05216	-1.13828	0.517488	-1.78616	2.60962
9689	-19539	5840	2.22588	-1.18287	-1.03137	0.540878	-1.91687	2.71653		9689	-19539	5840	2.19949	-1.23317	-0.954792	0.51449	-1.96717	2.79311		4137	-19539	5864	2.19242	-1.02727	-1.15335	0.50742	-1.76127	2.59455
9690	-19537	5840	2.25468	-1.39234	-0.850958	0.569684	-2.12634	2.89694		9690	-19537	5840	2.2545	-1.13818	-1.10401	0.569502	-1.87218	2.64389		4138	-19537	5864	2.2008	-1.03822	-1.15064	0.515799	-1.77222	2.59726
9691	-19535	5840	2.24412	-1.09971	-1.13244	0.559119	-1.83371	2.61546		9691	-19535	5840	2.21014	-1.14261	-1.0556	0.525145	-1.87661	2.6923		4139	-19535	5864	2.17537	-1.4175	-0.745728	0.490367	-2.1515	3.00217
9692	-19533	5840	2.23722	-1.14532	-1.08003	0.55222	-1.87932	2.66787		9692	-19533	5840	2.12091	-1.12764	-0.981837	0.435905	-1.86164	2.76606		4140	-19533	5864	2.20652	-1.03225	-1.16246	0.521521	-1.76625	2.58544
9693	-19531	5840	2.19048	-1.13562	-1.04327	0.505478	-1.86962	2.70463		9693	-19531	5840	2.24886	-1.09228	-1.1443	0.563858	-1.82628	2.60359		4141	-19531	5864	2.21156	-1.09316	-1.1065	0.526563	-1.82716	2.6414
9694	-19529	5840	2.2115	-1.13064	-1.06906	0.526497	-1.86464	2.67884		9694	-19529	5840	2.17974	-1.14034	-1.0278	0.494739	-1.87434	2.7201		4142	-19529	5864	2.2033	-1.03127	-1.16009	0.518297	-1.76527	2.58781
9695	-19527	5840	2.19331	-1.39158	-0.790825	0.508307	-2.12558	2.95708		9695	-19527	5840	2.2376	-1.08668	-1.13863	0.552603	-1.82068	2.60927		4143	-19527	5864	2.19845	-1.03098	-1.15551	0.513448	-1.76498	2.59239
9696	-19525	5840	2.18679	-1.18849	-0.986926	0.501787	-1.92249	2.76097		9696	-19525	5840	2.24576	-1.10326	-1.13029	0.560758	-1.83726	2.61761		4144	-19525	5864	2.2106	-1.02885	-1.16967	0.525597	-1.76285	2.57823
9697	-19523	5840	2.21782	-1.43608	-0.77057	0.532825	-2.17008	2.97733		9697	-19523	5840	2.25017	-1.10789	-1.12952	0.56517	-1.84189	2.61838		4145	-19523	5864	2.20315	-1.0712	-1.11996	0.518153	-1.8052	2.62794
9698	-19521	5840	2.29077	-1.16368	-1.11462	0.605766	-1.89768	2.63328		9698	-19521	5840	2.28112	-1.08797	-1.18112	0.596117	-1.82197	2.56678		4146	-19521	5864	2.20687	-1.01672	-1.17802	0.521867	-1.75072	2.56988
9699	-19519	5840	2.14878	-1.43356	-0.704702	0.463783	-2.16756	3.0432		9699	-19519	5840	2.19508	-1.17811	-1.00556	0.510081	-1.91211	2.74234		4147	-19519	5864	2.19745	-1.05513	-1.13052	0.512451	-1.78913	2.61738
9700	-19517	5840	2.18696	-1.17898	-0.996623	0.501964	-1.91298	2.75128		9700	-19517	5840	2.2595	-1.06102	-1.18597	0.574501	-1.79502	2.56193		4148	-19517	5864	2.21454	-1.10171	-1.10091	0.529543	-1.83571	2.64699
9701	-19515	5840	2.30482	-1.17079	-1.12129	0.619824	-1.90479	2.62662		9701	-19515	5840	2.1037	-1.10825	-0.984044	0.418698	-1.84225	2.76386		4149	-19515	5864	2.21882	-1.06034	-1.14652	0.533816	-1.79434	2.60138
9702	-19513	5840	2.233	-1.13674	-1.08404	0.548003	-1.87074	2.66386		9702	-19513	5840	2.25257	-1.08938	-1.15085	0.567574	-1.82338	2.59705		4150	-19513	5864	2.20636	-1.05351	-1.1409	0.521359	-1.78751	2.607
9703	-19511	5840	2.26642	-1.13396	-1.12027	0.581422	-1.86796	2.62763		9703	-19511	5840	2.29062	-1.04222	-1.23608	0.605618	-1.77622	2.51182		4151	-19511	5864	2.22693	-1.30646	-0.908848	0.541927	-2.04046	2.83905
9704	-19509	5840	2.25004	-1.14314	-1.09484	0.565035	-1.87714	2.65306		9704	-19509	5840	2.22687	-1.09342	-1.12165	0.541874	-1.82742	2.62625		4152	-19509	5864	2.21383	-1.07067	-1.13115	0.528829	-1.80467	2.61674
9705	-19507	5840	2.20467	-1.40677	-0.78652	0.51967	-2.14077	2.96138		9705	-19507	5840	2.18419	-1.12864	-1.04399	0.49919	-1.86264	2.70391		4153	-19507	5864	2.24168	-1.29546	-0.934587	0.556677	-2.02946	2.81331
9706	-19505	5840	2.26109	-1.14313	-1.10568	0.576093	-1.87713	2.64222		9706	-19505	5840	2.26895	-1.09919	-1.15723	0.583953	-1.83319	2.59067		4154	-19505	5864	2.21328	-1.04177	-1.15932	0.528276	-1.77577	2.58859
9707	-19503	5840	2.27561	-1.46546	-0.798481	0.590614	-2.19946	2.94942		9707	-19503	5840	2.28431	-1.10576	-1.16593	0.599312	-1.83976	2.58197		4155	-19503	5864	2.24928	-1.31583	-0.921648	0.564279	-2.04983	2.82625
9708	-19501	5840	2.25416	-1.14108	-1.10086	0.569159	-1.87508	2.64704		9708	-19501	5840	2.27101	-1.14342	-1.11521	0.586014	-1.87742	2.63269		4156	-19501	5864	2.23339	-1.08366	-1.13751	0.548393	-1.81766	2.61039
9709	-19499	5840	2.26773	-1.1531	-1.10247	0.582733	-1.8871	2.64543		9709	-19499	5840	2.2042	-1.204	-0.988648	0.519199	-1.938	2.75925		4157	-19499	5864	2.21091	-1.01421	-1.18461	0.525913	-1.74821	2.56329
9710	-19497	5840	2.24986	-1.08373	-1.15394	0.564861	-1.81773	2.59396		9710	-19497	5840	2.18865	-1.12222	-1.05482	0.503651	-1.85622	2.69308		4158	-19497	5864	2.20233	-1.00178	-1.18856	0.517325	-1.73578	2.55934
9711	-19495	5840	2.30713	-1.17661	-1.11771	0.622132	-1.91061	2.63019		9711	-19495	5840	2.25259	-1.10643	-1.13331	0.567592	-1.84043	2.61459		4159	-19495	5864	2.23308	-1.70054	-0.520444	0.548084	-2.43454	3.22746
9712	-19493	5840	2.21696	-1.36416	-0.841561	0.531955	-2.09816	2.90634		9712	-19493	5840	2.22733	-1.16825	-1.04751	0.542326	-1.90225	2.70039		4160	-19493	5864	2.21241	-1.04627	-1.15405	0.527407	-1.78027	2.59385
9713	-19491	5840	2.29108	-1.17967	-1.0988	0.606083	-1.91367	2.6491		9713	-19491	5840	2.26782	-1.10703	-1.14819	0.582822	-1.84103	2.59971		4161	-19491	5864	2.23676	-1.10567	-1.11892	0.55176	-1.83967	2.62898
10089	-20127	5842	2.66764	-0.589182	-2.0599	0.982635	-1.32318	1.688		10089	-20127	5842	2.50488	-0.948776	-1.53972	0.819876	-1.68278	2.20818		4537	-20127	5866	2.54767	-0.695543	-1.83472	0.862675	-1.42954	1.91318
10090	-20125	5842	2.55647	-0.733195	-1.80577	0.871465	-1.4672	1.94213		10090	-20125	5842	2.45025	-1.0271	-1.40726	0.765249	-1.7611	2.34064		4538	-20125	5866	2.53424	-1.0361	-1.48063	0.849242	-1.7701	2.26727
10091	-20123	5842	2.55972	-0.789023	-1.75341	0.874722	-1.52302	1.99449		10091	-20123	5842	2.47558	-0.755324	-1.70364	0.790575	-1.48932	2.04426		4539	-20123	5866	2.53356	-0.686064	-1.83024	0.848562	-1.42006	1.91766
10092	-20121	5842	2.49775	-0.764038	-1.7166	0.812751	-1.49804	2.0313		10092	-20121	5842	2.50073	-0.734178	-1.75021	0.81573	-1.46818	1.99769		4540	-20121	5866	2.58294	-0.58955	-1.97525	0.897936	-1.32355	1.77265
10093	-20119	5842	2.55422	-0.745379	-1.79118	0.869219	-1.47938	1.95672		10093	-20119	5842	2.48239	-0.983818	-1.48266	0.797395	-1.71782	2.26524		4541	-20119	5866	2.54124	-0.764598	-1.75949	0.856243	-1.4986	1.98841
10094	-20117	5842	2.51371	-0.995421	-1.50182	0.828706	-1.72942	2.24608		10094	-20117	5842	2.40593	-0.786168	-1.60454	0.720926	-1.52017	2.14336		4542	-20117	5866	2.52083	-0.704949	-1.79881	0.835828	-1.43895	1.94909
10095	-20115	5842	2.5303	-0.742729	-1.7705	0.845296	-1.47673	1.9774		10095	-20115	5842	2.42519	-0.739731	-1.66907	0.74019	-1.47373	2.07883		4543	-20115	5866	2.51312	-0.681589	-1.81468	0.828122	-1.41559	1.93322
10096	-20113	5842	2.55208	-0.747361	-1.78727	0.867083	-1.48136	1.96063		10096	-20113	5842	2.39978	-0.857538	-1.52698	0.714784	-1.59154	2.22092		4544	-20113	5866	2.49747	-1.07674	-1.40395	0.812471	-1.81074	2.34395
10097	-20111	5842	2.45	-0.82554	-1.60816	0.765005	-1.55954	2.13975		10097	-20111	5842	2.46212	-0.692115	-1.75351	0.777123	-1.42612	1.99439		4545	-20111	5866	2.48366	-0.676078	-1.79083	0.798656	-1.41008	1.95707
10098	-20109	5842	2.38966	-1.1112	-1.26372	0.704659	-1.8452	2.48418		10098	-20109	5842	2.38805	-1.04162	-1.33144	0.703051	-1.77562	2.41646		4546	-20109	5866	2.48881	-0.641682	-1.83022	0.803811	-1.37568	1.91768
10099	-20107	5842	2.55188	-0.767475	-1.76729	0.866879	-1.50147	1.98061		10099	-20107	5842	2.45489	-0.705335	-1.73322	0.769892	-1.43934	2.01468		4547	-20107	5866	2.56194	-0.530443	-2.01351	0.876936	-1.26444	1.73439
10100	-20105	5842	2.52328	-0.778236	-1.72812	0.838281	-1.51224	2.01978		10100	-20105	5842	2.47397	-0.990329	-1.46754	0.788966	-1.72433	2.28036		4548	-20105	5866	2.49012	-0.758516	-1.71504	0.805124	-1.49252	2.03287
10101	-20103	5842	2.47896	-1.00605	-1.45698	0.793958	-1.74005	2.29092		10101	-20103	5842	2.48936	-0.954238	-1.51922	0.80436	-1.68824	2.22868		4549	-20103	5866	2.47549	-1.10669	-1.35216	0.790492	-1.84069	2.39574
10102	-20101	5842	2.40819	-1.10577	-1.28755	0.723191	-1.83977	2.46035		10102	-20101	5842	2.38397	-0.811359	-1.55748	0.698966	-1.54536	2.19042		4550	-20101	5866	2.49237	-0.717339	-1.75826	0.807366	-1.45134	1.98964
10103	-20099	5842	2.34125	-0.857452	-1.46924	0.656255	-1.59145	2.27866		10103	-20099	5842	2.38032	-0.823048	-1.54203	0.69532	-1.55705	2.20587		4551	-20099	5866	2.47712	-1.13914	-1.32123	0.792117	-1.87314	2.42667
10104	-20097	5842	2.53074	-0.795468	-1.71828	0.84574	-1.52947	2.02962		10104	-20097	5842	2.47711	-1.01251	-1.44874	0.792109	-1.74651	2.29916		4552	-20097	5866	2.47906	-0.722246	-1.74033	0.794059	-1.45625	2.00757
10105	-20095	5842	2.5198	-0.775782	-1.72715	0.834805	-1.50978	2.02074		10105	-20095	5842	2.37868	-0.781121	-1.58218	0.693682	-1.51512	2.16572		4553	-20095	5866	2.49141	-0.779911	-1.69526	0.806407	-1.51391	2.05264
10106	-20093	5842	2.49733	-0.767136	-1.71357	0.812329	-1.50114	2.03433		10106	-20093	5842	2.40347	-1.04879	-1.33994	0.718472	-1.78279	2.40796		4554	-20093	5866	2.47293	-0.708843	-1.74789	0.787929	-1.44284	2.00001
10107	-20091	5842	2.51209	-0.820224	-1.67514	0.827092	-1.55422	2.07276		10107	-20091	5842	2.45121	-1.00776	-1.42762	0.766206	-1.74176	2.32028		4555	-20091	5866	2.4558	-0.706021	-1.73362	0.770801	-1.44002	2.01428
10108	-20089	5842	2.49144	-0.814555	-1.66007	0.806443	-1.54855	2.08783		10108	-20089	5842	2.38491	-0.892721	-1.477	0.69991	-1.62672	2.2709		4556	-20089	5866	2.48937	-0.76138	-1.71141	0.804371	-1.49538	2.03649
10109	-20087	5842	2.42542	-1.09366	-1.31642	0.740415	-1.82766	2.43148		10109	-20087	5842	2.45336	-0.986055	-1.45174	0.768356	-1.72005	2.29616		4557	-20087	5866	2.45197	-1.0875	-1.3482	0.766968	-1.8215	2.3997
10110	-20085	5842	2.43758	-0.927594	-1.49466	0.752581	-1.66159	2.25324		10110	-20085	5842	2.43602	-0.723582	-1.69658	0.751023	-1.45758	2.05132		4558	-20085	5866	2.46955	-0.840631	-1.61278	0.784553	-1.57463	2.13512
10111	-20083	5842	2.28836	-0.907769	-1.36669	0.603361	-1.64177	2.38121		10111	-20083	5842	2.40482	-0.77045	-1.61854	0.719815	-1.50445	2.12936		4559	-20083	5866	2.46513	-0.779701	-1.6692	0.780125	-1.5137	2.0787
10112	-20081	5842	2.47559	-0.76765	-1.69175	0.790587	-1.50165	2.05614		10112	-20081	5842	2.39564	-0.769072	-1.61079	0.710641	-1.50307	2.13711		4560	-20081	5866	2.44856	-0.770005	-1.66284	0.763565	-1.50401	2.08506
10113	-20079	5842	2.38185	-0.853648	-1.51316	0.696847	-1.58765	2.23474		10113	-20079	5842	2.43907	-1.01764	-1.40614	0.75407	-1.75164	2.34176		4561	-20079	5866	2.4437	-0.760094	-1.66774	0.758697	-1.49409	2.08016
10114	-20077	5842	2.35631	-1.16177	-1.18076	0.671311	-1.89577	2.56714		10114	-20077	5842	0	0	0	0	0	0		4562	-20077	5866	2.45216	-0.817998	-1.61843	0.767161	-1.552	2.12947
10115	-20075	5842	2.50276	-0.836096	-1.65084	0.817755	-1.5701	2.09706		10115	-20075	5842	0	0	0	0	0	0		4563	-20075	5866	2.44484	-0.739754	-1.68922	0.759838	-1.47375	2.05868
10116	-20073	5842	2.45907	-0.797168	-1.64603	0.774071	-1.53117	2.10187		10116	-20073	5842	0	0	0	0	0	0		4564	-20073	5866	2.30662	-1.12081	-1.17106	0.621616	-1.85481	2.57684
10117	-20071	5842	2.41296	-0.813333	-1.58374	0.727958	-1.54733	2.16416		10117	-20071	5842	0	0	0	0	0	0		4565	-20071	5866	2.35042	-0.786321	-1.54931	0.66542	-1.52032	2.19859
10118	-20069	5842	2.35765	-0.867868	-1.47508	0.672648	-1.60187	2.27282		10118	-20069	5842	0	0	0	0	0	0		4566	-20069	5866	2.32656	-0.858725	-1.45334	0.641563	-1.59272	2.29456
10119	-20067	5842	2.39127	-0.923418	-1.45315	0.706273	-1.65742	2.29474		10119	-20067	5842	0	0	0	0	0	0		4567	-20067	5866	2.31634	-0.795587	-1.5063	0.631336	-1.52959	2.2416
10120	-20065	5842	2.29971	-1.16358	-1.12285	0.614711	-1.89758	2.62505		10120	-20065	5842	0	0	0	0	0	0		4568	-20065	5866	2.30978	-1.16088	-1.13441	0.624779	-1.89488	2.61349
10121	-20063	5842	2.35201	-0.870797	-1.46691	0.667011	-1.6048	2.28099		10121	-20063	5842	2.37827	-0.380941	-1.98111	0.693273	-1.11494	1.76679		4569	-20063	5866	2.31248	-0.768069	-1.53025	0.627475	-1.50207	2.21765
10122	-20061	5842	2.45296	-0.879207	-1.55839	0.767959	-1.61321	2.18951		10122	-20061	5842	0	0	0	0	0	0		4570	-20061	5866	2.30664	-0.833133	-1.45943	0.621642	-1.56713	2.28847
10123	-20059	5842	2.26859	-0.95243	-1.30309	0.583589	-1.68643	2.44481		10123	-20059	5842	0	0	0	0	0	0		4571	-20059	5866	2.31753	-0.842318	-1.46086	0.632528	-1.57632	2.28704
10124	-20057	5842	2.33996	-0.905177	-1.42061	0.654963	-1.63918	2.32729		10124	-20057	5842	2.33283	-1.06294	-1.25609	0.647828	-1.79694	2.4918		4572	-20057	5866	2.43043	-0.83153	-1.58364	0.745431	-1.56553	2.16426
10125	-20055	5842	2.40396	-0.832739	-1.55584	0.718961	-1.56674	2.19206		10125	-20055	5842	0	0	0	0	0	0		4573	-20055	5866	2.39089	-0.813147	-1.56276	0.705894	-1.54715	2.18514
10126	-20053	5842	2.32034	-0.871285	-1.43511	0.635344	-1.60528	2.31279		10126	-20053	5842	2.36231	-0.708605	-1.63845	0.677309	-1.4426	2.10945		4574	-20053	5866	2.38545	-1.21812	-1.15227	0.700452	-1.95212	2.59563
10127	-20051	5842	2.37435	-0.871053	-1.48932	0.689349	-1.60505	2.25858		10127	-20051	5842	2.29484	-1.1498	-1.13147	0.609837	-1.8838	2.61643		4575	-20051	5866	2.37148	-0.764011	-1.59267	0.686482	-1.49801	2.15523
10128	-20049	5842	2.41681	-0.858752	-1.54275	0.731809	-1.59275	2.20515		10128	-20049	5842	0	0	0	0	0	0		4576	-20049	5866	2.30339	-0.886404	-1.40301	0.618385	-1.6204	2.34489
10129	-20047	5842	2.42128	-0.868262	-1.53811	0.736281	-1.60226	2.20979		10129	-20047	5842	0	0	0	0	0	0		4577	-20047	5866	2.34818	-1.08256	-1.25058	0.663185	-1.81656	2.49732
10130	-20045	5842	2.34925	-1.0357	-1.29988	0.664254	-1.7697	2.44802		10130	-20045	5842	0	0	0	0	0	0		4578	-20045	5866	2.26463	-1.2211	-1.02957	0.579625	-1.9551	2.71833
10131	-20043	5842	2.40496	-0.8282	-1.56192	0.71996	-1.5622	2.18598		10131	-20043	5842	2.26795	-0.410916	-1.84291	0.58295	-1.14492	1.90499		4579	-20043	5866	2.35679	-0.801828	-1.54033	0.671791	-1.53583	2.20757
10132	-20041	5842	2.29519	-0.885657	-1.39565	0.61019	-1.61966	2.35225		10132	-20041	5842	0	0	0	0	0	0		4580	-20041	5866	2.33781	-1.22194	-1.10141	0.652812	-1.95594	2.64649
10133	-20039	5842	2.3693	-0.826004	-1.52838	0.684299	-1.56	2.21952		10133	-20039	5842	0	0	0	0	0	0		4581	-20039	5866	2.35762	-0.777843	-1.56524	0.672615	-1.51184	2.18266
10134	-20037	5842	2.24405	-0.998228	-1.23287	0.559048	-1.73223	2.51503		10134	-20037	5842	0	0	0	0	0	0		4582	-20037	5866	2.35011	-0.398301	-1.93647	0.665111	-1.1323	1.81143
10135	-20035	5842	2.2702	-0.875661	-1.38073	0.585203	-1.60966	2.36717		10135	-20035	5842	0	0	0	0	0	0		4583	-20035	5866	2.23624	-1.2862	-0.936638	0.551244	-2.0202	2.81126
10136	-20033	5842	2.30706	-0.929442	-1.36373	0.622058	-1.66344	2.38417		10136	-20033	5842	0	0	0	0	0	0		4584	-20033	5866	2.27501	-0.9051	-1.35655	0.590015	-1.6391	2.39135
10137	-20031	5842	2.36528	-0.831376	-1.5191	0.680283	-1.56538	2.2288		10137	-20031	5842	2.36208	-0.688116	-1.65945	0.677081	-1.42212	2.08845		4585	-20031	5866	2.24171	-0.876581	-1.35202	0.556707	-1.61058	2.39588
10138	-20029	5842	2.1597	-0.951655	-1.19581	0.474699	-1.68565	2.55209		10138	-20029	5842	0	0	0	0	0	0		4586	-20029	5866	2.23875	-0.862277	-1.36334	0.55375	-1.59628	2.38456
10139	-20027	5842	2.29873	-1.11014	-1.17519	0.613728	-1.84414	2.57271		10139	-20027	5842	0	0	0	0	0	0		4587	-20027	5866	2.32203	-0.828412	-1.47969	0.637033	-1.56241	2.26821
10140	-20025	5842	2.28393	-0.910359	-1.36011	0.598928	-1.64436	2.38779		10140	-20025	5842	0	0	0	0	0	0		4588	-20025	5866	2.31718	-0.868283	-1.43489	0.632183	-1.60228	2.31301
10141	-20023	5842	2.27341	-0.841844	-1.41797	0.588413	-1.57584	2.32993		10141	-20023	5842	0	0	0	0	0	0		4589	-20023	5866	2.24383	-0.842422	-1.38816	0.558835	-1.57642	2.35974
10142	-20021	5842	2.29807	-0.883508	-1.40087	0.613067	-1.61751	2.34703		10142	-20021	5842	0	0	0	0	0	0		4590	-20021	5866	2.18821	-1.20948	-0.965813	0.503211	-1.94348	2.78209
10143	-20019	5842	2.2255	-0.92546	-1.28721	0.540498	-1.65946	2.46069		10143	-20019	5842	0	0	0	0	0	0		4591	-20019	5866	2.26852	-0.535663	-1.71879	0.583518	-1.26966	2.02911
10144	-20017	5842	2.26881	-0.944844	-1.31051	0.583808	-1.67884	2.43739		10144	-20017	5842	0	0	0	0	0	0		4592	-20017	5866	2.33881	-0.51581	-1.80825	0.653812	-1.24981	1.93965
10145	-20015	5842	2.32561	-1.04126	-1.27085	0.640613	-1.77526	2.47705		10145	-20015	5842	2.20057	-0.476402	-1.71032	0.515574	-1.2104	2.03758		4593	-20015	5866	2.186	-1.24747	-0.92556	0.501	-1.98147	2.82234
10146	-20013	5842	2.27808	-0.853683	-1.41081	0.59308	-1.58768	2.33709		10146	-20013	5842	0	0	0	0	0	0		4594	-20013	5866	2.22719	-0.919573	-1.29469	0.54219	-1.65357	2.45321
10147	-20011	5842	2.26823	-0.882948	-1.37184	0.583229	-1.61695	2.37606		10147	-20011	5842	0	0	0	0	0	0		4595	-20011	5866	2.26449	-1.22678	-1.02426	0.579493	-1.96078	2.72364
10148	-20009	5842	2.23919	-0.883897	-1.34191	0.554192	-1.6179	2.40599		10148	-20009	5842	2.22208	-0.893938	-1.31546	0.537083	-1.62794	2.43244		4596	-20009	5866	2.29089	-0.894688	-1.38267	0.605891	-1.62869	2.36523
10149	-20007	5842	2.26205	-0.829295	-1.4194	0.577047	-1.5633	2.3285		10149	-20007	5842	0	0	0	0	0	0		4597	-20007	5866	2.28639	-0.877925	-1.39502	0.601393	-1.61192	2.35288
10150	-20005	5842	2.20334	-1.10682	-1.08435	0.518344	-1.84082	2.66355		10150	-20005	5842	0	0	0	0	0	0		4598	-20005	5866	2.2935	-0.929941	-1.34992	0.608498	-1.66394	2.39798
10151	-20003	5842	2.24861	-0.84206	-1.39314	0.563607	-1.57606	2.35476		10151	-20003	5842	0	0	0	0	0	0		4599	-20003	5866	2.207	-0.863435	-1.32995	0.522001	-1.59743	2.41795
10152	-20001	5842	2.25054	-0.812484	-1.42485	0.56554	-1.54648	2.32305		10152	-20001	5842	0	0	0	0	0	0		4600	-20001	5866	2.30306	-0.54187	-1.74691	0.618062	-1.27587	2.00099
10153	-19999	5842	2.18956	-0.893323	-1.28376	0.504565	-1.62732	2.46414		10153	-19999	5842	2.24459	-0.912195	-1.31934	0.559589	-1.6462	2.42856		4601	-19999	5866	2.27802	-0.87884	-1.38585	0.593016	-1.61284	2.36205
10154	-19997	5842	2.27705	-0.836652	-1.42677	0.592053	-1.57065	2.32113		10154	-19997	5842	2.1894	-0.857369	-1.31914	0.504398	-1.59137	2.42876		4602	-19997	5866	2.29771	-0.520947	-1.76255	0.612714	-1.25495	1.98535
10155	-19995	5842	2.25711	-0.795922	-1.44789	0.572105	-1.52992	2.30001		10155	-19995	5842	2.25218	-1.1482	-1.09151	0.567185	-1.8822	2.65639		4603	-19995	5866	2.18597	-1.29656	-0.876622	0.50097	-2.03056	2.87128
10156	-19993	5842	2.25604	-0.786384	-1.45603	0.571039	-1.52038	2.29187		10156	-19993	5842	2.34446	-1.07515	-1.25598	0.65946	-1.80915	2.49192		4604	-19993	5866	2.20872	-0.898062	-1.29804	0.523721	-1.63206	2.44985
10157	-19991	5842	2.26159	-0.78249	-1.46617	0.576585	-1.51649	2.28173		10157	-19991	5842	0	0	0	0	0	0		4605	-19991	5866	2.25651	-0.809443	-1.43296	0.571513	-1.54344	2.31494
10158	-19989	5842	2.24968	-0.754574	-1.48182	0.564678	-1.48857	2.26608		10158	-19989	5842	0	0	0	0	0	0		4606	-19989	5866	2.22056	-0.953653	-1.25413	0.535559	-1.68765	2.49377
10159	-19987	5842	2.23956	-0.78839	-1.4378	0.554557	-1.52239	2.3101		10159	-19987	5842	2.27573	-0.8327	-1.42947	0.590727	-1.5667	2.31843		4607	-19987	5866	2.24426	-0.834793	-1.39561	0.559257	-1.56879	2.35229
10160	-19985	5842	2.26449	-0.764054	-1.48708	0.579492	-1.49805	2.26082		10160	-19985	5842	0	0	0	0	0	0		4608	-19985	5866	2.25793	-0.831759	-1.41208	0.572935	-1.56576	2.33582
10161	-19983	5842	2.17487	-0.77745	-1.38503	0.48987	-1.51145	2.36287		10161	-19983	5842	2.27795	-0.800629	-1.46408	0.592947	-1.53463	2.28382		4609	-19983	5866	2.26453	-0.439578	-1.81089	0.579534	-1.17358	1.93701
10162	-19981	5842	2.27075	-0.734576	-1.52326	0.585748	-1.46858	2.22464		10162	-19981	5842	2.18429	-0.884453	-1.28726	0.499287	-1.61845	2.46064		4610	-19981	5866	2.27886	-0.472463	-1.79242	0.59386	-1.20646	1.95548
10163	-19979	5842	2.25242	-0.732549	-1.50666	0.567423	-1.46655	2.24124		10163	-19979	5842	2.28833	-0.831493	-1.44342	0.603333	-1.56549	2.30448		4611	-19979	5866	2.26751	-0.498327	-1.75522	0.58251	-1.23233	1.99268
10164	-19977	5842	2.24738	-0.73606	-1.49832	0.562379	-1.47006	2.24958		10164	-19977	5842	2.27385	-0.796189	-1.46415	0.58885	-1.53019	2.28375		4612	-19977	5866	2.27286	-0.54691	-1.71199	0.58786	-1.28091	2.03591
10165	-19975	5842	2.14657	-1.03846	-1.09588	0.461572	-1.77246	2.65202		10165	-19975	5842	2.25821	-0.823339	-1.42163	0.573214	-1.55734	2.32627		4613	-19975	5866	2.2645	-0.52093	-1.72959	0.579503	-1.25493	2.01831
10166	-19973	5842	2.13567	-1.06908	-1.05506	0.450673	-1.80308	2.69284		10166	-19973	5842	2.31512	-1.06969	-1.2323	0.630124	-1.80369	2.5156		4614	-19973	5866	2.2558	-0.510467	-1.73152	0.570803	-1.24447	2.01638
10167	-19971	5842	2.21423	-0.755079	-1.44603	0.529227	-1.48908	2.30187		10167	-19971	5842	2.20441	-1.13626	-1.05578	0.519414	-1.87026	2.69212		4615	-19971	5866	2.26457	-0.518469	-1.73221	0.579569	-1.25247	2.01569
10168	-19969	5842	2.17603	-0.71433	-1.44853	0.491025	-1.44833	2.29937		10168	-19969	5842	2.19381	-0.873773	-1.30771	0.508808	-1.60777	2.44019		4616	-19969	5866	2.25548	-0.50605	-1.73552	0.570481	-1.24005	2.01238
10169	-19967	5842	2.2402	-0.743901	-1.48316	0.5552	-1.4779	2.26474		10169	-19967	5842	2.25278	-1.09246	-1.14738	0.567783	-1.82646	2.60052		4617	-19967	5866	2.26241	-0.513944	-1.73466	0.577408	-1.24794	2.01324
10170	-19965	5842	2.16043	-0.786695	-1.36158	0.475432	-1.52069	2.38632		10170	-19965	5842	2.30033	-0.784073	-1.50289	0.615333	-1.51807	2.24501		4618	-19965	5866	2.24459	-0.869822	-1.36088	0.559588	-1.60382	2.38702
10171	-19963	5842	2.19226	-0.751136	-1.42827	0.507263	-1.48514	2.31963		10171	-19963	5842	2.2716	-1.03242	-1.22629	0.5866	-1.76642	2.52161		4619	-19963	5866	2.26142	-0.489053	-1.7585	0.576422	-1.22305	1.9894
10172	-19961	5842	2.21658	-0.773674	-1.43001	0.531585	-1.50767	2.31789		10172	-19961	5842	2.22356	-1.05692	-1.1545	0.538561	-1.79092	2.5934		4620	-19961	5866	2.25507	-0.529157	-1.71215	0.570074	-1.26316	2.03575
10173	-19959	5842	2.16293	-0.814632	-1.33608	0.477928	-1.54863	2.41182		10173	-19959	5842	2.15175	-1.34671	-0.794008	0.466753	-2.08071	2.95389		4621	-19959	5866	2.23243	-0.473378	-1.74537	0.547426	-1.20738	2.00253
10174	-19957	5842	2.2197	-0.816079	-1.39075	0.534701	-1.55008	2.35715		10174	-19957	5842	2.24844	-0.79996	-1.4354	0.563442	-1.53396	2.3125		4622	-19957	5866	2.25139	-0.901464	-1.33699	0.566389	-1.63546	2.41091
10175	-19955	5842	2.17642	-0.724766	-1.439	0.491418	-1.45877	2.3089		10175	-19955	5842	2.17855	-0.848035	-1.31843	0.493554	-1.58203	2.42947		4623	-19955	5866	2.25716	-0.564753	-1.67881	0.572162	-1.29875	2.06909
10176	-19953	5842	2.22115	-0.759999	-1.44838	0.536155	-1.494	2.29952		10176	-19953	5842	2.28596	-1.02394	-1.24944	0.600962	-1.75794	2.49846		4624	-19953	5866	2.24444	-0.498155	-1.73259	0.559437	-1.23215	2.01531
10177	-19951	5842	2.20867	-0.73062	-1.46527	0.523666	-1.46462	2.28263		10177	-19951	5842	2.24442	-0.83628	-1.39501	0.559415	-1.57028	2.35289		4625	-19951	5866	2.24276	-0.983565	-1.24647	0.557763	-1.71757	2.50143
10178	-19949	5842	2.20329	-0.804908	-1.38584	0.51829	-1.53891	2.36206		10178	-19949	5842	2.20358	-1.10352	-1.08817	0.518583	-1.83752	2.65973		4626	-19949	5866	2.23267	-0.942528	-1.27733	0.547671	-1.67653	2.47057
10179	-19947	5842	2.17924	-1.11007	-1.05735	0.494245	-1.84407	2.69055		10179	-19947	5842	2.12695	-0.81239	-1.30251	0.441951	-1.54639	2.44539		4627	-19947	5866	2.22364	-0.894282	-1.31675	0.538641	-1.62828	2.43115
10180	-19945	5842	2.20105	-0.724515	-1.46389	0.516045	-1.45852	2.28402		10180	-19945	5842	2.26159	-1.06323	-1.18554	0.576588	-1.79723	2.56236		4628	-19945	5866	2.20579	-1.32239	-0.870516	0.520794	-2.05639	2.87738
10181	-19943	5842	2.13058	-0.853624	-1.26509	0.445585	-1.58762	2.48281		10181	-19943	5842	2.18365	-1.09227	-1.0795	0.498648	-1.82627	2.6684		4629	-19943	5866	2.20633	-1.2953	-0.898207	0.521331	-2.0293	2.84969
10182	-19941	5842	2.13926	-0.812513	-1.31486	0.454257	-1.54651	2.43304		10182	-19941	5842	2.21401	-0.836432	-1.36449	0.529015	-1.57043	2.38341		4630	-19941	5866	2.21018	-0.938346	-1.25932	0.52518	-1.67235	2.48858
10183	-19939	5842	2.17692	-0.820381	-1.34404	0.491924	-1.55438	2.40386		10183	-19939	5842	0	0	0	0	0	0		4631	-19939	5866	2.2128	-1.31665	-0.883292	0.527802	-2.05064	2.86461
10184	-19937	5842	2.18049	-0.770831	-1.39693	0.495494	-1.50483	2.35097		10184	-19937	5842	2.21801	-0.821294	-1.38393	0.533011	-1.55529	2.36397		4632	-19937	5866	2.19957	-1.28433	-0.902566	0.514575	-2.01833	2.84533
10185	-19935	5842	2.16158	-1.05618	-1.09371	0.476576	-1.79018	2.65419		10185	-19935	5842	2.25415	-1.05781	-1.18359	0.569155	-1.79181	2.56431		4633	-19935	5866	2.20481	-0.483175	-1.70838	0.519813	-1.21717	2.03952
10186	-19933	5842	2.13365	-0.712707	-1.40852	0.448651	-1.44671	2.33938		10186	-19933	5842	2.14654	-0.884531	-1.25008	0.461539	-1.61853	2.49782		4634	-19933	5866	2.21236	-0.942786	-1.25692	0.527357	-1.67679	2.49098
10187	-19931	5842	2.19595	-0.805624	-1.37779	0.510946	-1.53962	2.37011		10187	-19931	5842	2.23291	-1.06786	-1.15219	0.547908	-1.80186	2.59572		4635	-19931	5866	2.22642	-0.955683	-1.25811	0.541419	-1.68968	2.48979
10188	-19929	5842	2.21774	-0.777404	-1.42798	0.532736	-1.5114	2.31992		10188	-19929	5842	2.13043	-0.865208	-1.25315	0.445428	-1.59921	2.49475		4636	-19929	5866	2.20469	-0.918573	-1.27353	0.519692	-1.65257	2.47437
10189	-19927	5842	2.1885	-0.737496	-1.43866	0.503496	-1.4715	2.30924		10189	-19927	5842	2.15379	-0.883246	-1.25855	0.468792	-1.61725	2.48935		4637	-19927	5866	2.2018	-0.951038	-1.2383	0.516798	-1.68504	2.5096
10190	-19925	5842	2.17977	-0.789769	-1.37764	0.494774	-1.52377	2.37026		10190	-19925	5842	2.16567	-0.890383	-1.26309	0.480674	-1.62438	2.48481		4638	-19925	5866	2.22527	-1.00114	-1.21157	0.540267	-1.73514	2.53633
10191	-19923	5842	2.16495	-0.821708	-1.33111	0.479951	-1.55571	2.41679		10191	-19923	5842	2.22864	-0.802021	-1.41379	0.543636	-1.53602	2.33411		4639	-19923	5866	2.21469	-0.917276	-1.2848	0.529694	-1.65128	2.4631
10192	-19921	5842	2.18733	-0.834189	-1.34073	0.502333	-1.56819	2.40717		10192	-19921	5842	2.24092	-0.818053	-1.41011	0.555925	-1.55205	2.33779		4640	-19921	5866	2.20651	-0.940937	-1.25308	0.521506	-1.67494	2.49482
10193	-19919	5842	2.19123	-0.763049	-1.41565	0.506225	-1.49705	2.33225		10193	-19919	5842	2.11475	-1.14138	-0.9621	0.429751	-1.87538	2.7858		4641	-19919	5866	2.19362	-0.953561	-1.22777	0.508621	-1.68756	2.52013
10194	-19917	5842	2.15289	-0.766552	-1.37399	0.46789	-1.50055	2.37391		10194	-19917	5842	2.16684	-0.839485	-1.31471	0.481845	-1.57349	2.43319		4642	-19917	5866	2.19513	-0.934498	-1.24826	0.510126	-1.6685	2.49964
10195	-19915	5842	2.15415	-0.814488	-1.32726	0.469154	-1.54849	2.42064		10195	-19915	5842	2.22234	-1.09091	-1.11892	0.537345	-1.82491	2.62898		4643	-19915	5866	2.18603	-0.967708	-1.20603	0.501032	-1.70171	2.54187
10196	-19913	5842	2.1906	-0.770848	-1.4077	0.505595	-1.50485	2.3402		10196	-19913	5842	2.20476	-1.04519	-1.14704	0.519759	-1.77919	2.60086		4644	-19913	5866	2.19492	-0.959445	-1.22307	0.50992	-1.69345	2.52483
10197	-19911	5842	2.17145	-0.842805	-1.31642	0.486449	-1.57681	2.43148		10197	-19911	5842	2.2043	-0.805113	-1.38656	0.519301	-1.53911	2.36134		4645	-19911	5866	2.17238	-0.914688	-1.24564	0.487379	-1.64869	2.50226
10198	-19909	5842	2.04817	-0.845554	-1.1914	0.363166	-1.57955	2.5565		10198	-19909	5842	2.18501	-1.09435	-1.07908	0.50001	-1.82835	2.66882		4646	-19909	5866	2.1928	-0.980602	-1.19978	0.507801	-1.7146	2.54812
10199	-19907	5842	2.10296	-0.832581	-1.25887	0.417961	-1.56658	2.48902		10199	-19907	5842	2.21466	-0.795283	-1.4065	0.529658	-1.52928	2.3414		4647	-19907	5866	2.14908	-1.0016	-1.1355	0.464081	-1.7356	2.6124
10200	-19905	5842	2.11285	-0.947686	-1.15372	0.427849	-1.68169	2.59418		10200	-19905	5842	2.22553	-1.13138	-1.08197	0.540528	-1.86538	2.66593		4648	-19905	5866	2.12393	-1.00201	-1.1102	0.438929	-1.73601	2.6377
10201	-19903	5842	2.18614	-0.812291	-1.36123	0.50114	-1.54629	2.38667		10201	-19903	5842	2.17948	-0.877277	-1.2895	0.494481	-1.61128	2.4584		4649	-19903	5866	2.18854	-0.564299	-1.61121	0.503544	-1.2983	2.13669
10202	-19901	5842	2.12257	-0.984904	-1.12569	0.43757	-1.7189	2.62221		10202	-19901	5842	2.25872	-1.10922	-1.13714	0.573718	-1.84322	2.61076		4650	-19901	5866	2.18044	-0.97127	-1.19696	0.495444	-1.70527	2.55094
10203	-19899	5842	2.15069	-1.32424	-0.815365	0.465687	-2.05824	2.93254		10203	-19899	5842	2.25329	-1.09063	-1.15033	0.568291	-1.82463	2.59757		4651	-19899	5866	2.17787	-1.00072	-1.16502	0.492868	-1.73472	2.58288
10204	-19897	5842	2.10686	-0.75956	-1.33502	0.421858	-1.49356	2.41288		10204	-19897	5842	2.1566	-0.904656	-1.24022	0.471598	-1.63866	2.50768		4652	-19897	5866	2.19915	-1.00921	-1.17774	0.514152	-1.74321	2.57016
10205	-19895	5842	2.16517	-0.830037	-1.32298	0.480165	-1.56404	2.42492		10205	-19895	5842	2.12241	-0.969598	-1.1412	0.43741	-1.7036	2.6067		4653	-19895	5866	2.1668	-0.929847	-1.22377	0.481803	-1.66385	2.52413
10206	-19893	5842	2.13534	-0.847673	-1.27576	0.450342	-1.58167	2.47214		10206	-19893	5842	2.14873	-1.22027	-0.917042	0.463731	-1.95427	2.83086		4654	-19893	5866	2.17811	-1.04648	-1.11955	0.493111	-1.78048	2.62835
10207	-19891	5842	2.17474	-1.07474	-1.08802	0.489737	-1.80874	2.65988		10207	-19891	5842	2.16811	-1.21505	-0.941591	0.48311	-1.94905	2.80631		4655	-19891	5866	2.12286	-0.968111	-1.14314	0.437861	-1.70211	2.60476
10208	-19889	5842	2.19161	-0.75719	-1.42236	0.506614	-1.49119	2.32554		10208	-19889	5842	2.18728	-0.874368	-1.30028	0.502278	-1.60837	2.44762		4656	-19889	5866	2.17727	-0.964789	-1.20043	0.492275	-1.69879	2.54746
10209	-19887	5842	2.16239	-0.911136	-1.2392	0.477391	-1.64514	2.5087		10209	-19887	5842	2.15919	-1.21741	-0.930471	0.474195	-1.95141	2.81743		4657	-19887	5866	2.15892	-0.956804	-1.18918	0.47392	-1.6908	2.55872
10210	-19885	5842	2.157	-1.09049	-1.05486	0.471997	-1.82449	2.69304		10210	-19885	5842	2.17336	-1.15319	-1.00898	0.488359	-1.88719	2.73892		4658	-19885	5866	2.16586	-0.979672	-1.17415	0.48086	-1.71367	2.57375
10211	-19883	5842	2.15322	-0.874979	-1.26631	0.468218	-1.60898	2.48159		10211	-19883	5842	2.1397	-0.955825	-1.17214	0.454696	-1.68982	2.57576		4659	-19883	5866	2.15279	-1.39389	-0.746651	0.467786	-2.12789	3.00125
10212	-19881	5842	2.15988	-0.802673	-1.34476	0.474884	-1.53667	2.40314		10212	-19881	5842	2.14468	-1.20877	-0.924569	0.459683	-1.94277	2.82333		4660	-19881	5866	2.19284	-0.58644	-1.5935	0.507835	-1.32044	2.1544
10213	-19879	5842	2.09292	-0.861267	-1.22023	0.407923	-1.59527	2.52767		10213	-19879	5842	2.23453	-1.09513	-1.12723	0.549531	-1.82913	2.62067		4661	-19879	5866	2.18128	-0.58805	-1.58034	0.496278	-1.32205	2.16756
10214	-19877	5842	2.12236	-0.778486	-1.33177	0.437364	-1.51249	2.41613		10214	-19877	5842	2.11797	-1.2089	-0.897944	0.432973	-1.9429	2.84996		4662	-19877	5866	2.17589	-1.02907	-1.13465	0.490885	-1.76307	2.61325
10215	-19875	5842	2.18609	-0.846793	-1.32703	0.501091	-1.58079	2.42087		10215	-19875	5842	2.21938	-1.10299	-1.10408	0.534384	-1.83699	2.64382		4663	-19875	5866	2.18746	-0.635507	-1.53895	0.502462	-1.36951	2.20895
10216	-19873	5842	2.16176	-0.823876	-1.32523	0.476757	-1.55788	2.42267		10216	-19873	5842	2.20609	-1.12647	-1.06744	0.521095	-1.86047	2.68046		4664	-19873	5866	2.16722	-0.989379	-1.16486	0.482221	-1.72338	2.58304
10217	-19871	5842	2.20741	-1.17178	-1.02374	0.522412	-1.90578	2.72417		10217	-19871	5842	2.14314	-0.971061	-1.16023	0.458143	-1.70506	2.58767		4665	-19871	5866	2.20096	-0.688071	-1.49992	0.515957	-1.42207	2.24798
10218	-19869	5842	2.19513	-1.08375	-1.09946	0.510131	-1.81775	2.64844		10218	-19869	5842	2.18773	-0.867842	-1.30715	0.502726	-1.60184	2.44075		4666	-19869	5866	2.17292	-0.579372	-1.58068	0.48792	-1.31337	2.16722
10219	-19867	5842	2.10037	-1.11593	-0.973109	0.415371	-1.84993	2.77479		10219	-19867	5842	2.1509	-1.23881	-0.900846	0.465902	-1.97281	2.84705		4667	-19867	5866	2.17784	-1.03246	-1.13327	0.492836	-1.76646	2.61463
10220	-19865	5842	2.14349	-0.835131	-1.29599	0.458486	-1.56913	2.45191		10220	-19865	5842	2.21829	-1.1114	-1.09484	0.533292	-1.8454	2.65306		4668	-19865	5866	2.16637	-1.42602	-0.728155	0.481373	-2.16002	3.01974
10221	-19863	5842	2.12994	-1.12701	-0.991161	0.444941	-1.86101	2.75674		10221	-19863	5842	2.20317	-1.16387	-1.02725	0.518169	-1.89787	2.72065		4669	-19863	5866	2.17769	-1.05028	-1.11535	0.492686	-1.78428	2.63255
10222	-19861	5842	2.1181	-0.950925	-1.15576	0.433104	-1.68493	2.59214		10222	-19861	5842	2.20816	-0.930228	-1.2653	0.523156	-1.66423	2.4826		4670	-19861	5866	2.13454	-1.01603	-1.1067	0.449543	-1.75003	2.6412
10223	-19859	5842	2.18562	-1.05943	-1.1142	0.500622	-1.79343	2.6337		10223	-19859	5842	2.18987	-0.848839	-1.32822	0.504869	-1.58284	2.41968		4671	-19859	5866	2.17596	-0.993527	-1.16944	0.490956	-1.72753	2.57846
10224	-19857	5842	2.17947	-0.896657	-1.27044	0.494466	-1.63066	2.47746		10224	-19857	5842	2.26462	-1.20773	-1.04467	0.579617	-1.94173	2.70323		4672	-19857	5866	2.17543	-0.591515	-1.57105	0.490426	-1.32551	2.17685
10225	-19855	5842	2.08861	-0.929013	-1.14786	0.403613	-1.66301	2.60004		10225	-19855	5842	2.26109	-1.11332	-1.13572	0.576091	-1.84732	2.61218		4673	-19855	5866	2.18714	-0.639576	-1.53481	0.502142	-1.37358	2.21309
10226	-19853	5842	2.10977	-0.918038	-1.18032	0.424768	-1.65204	2.56758		10226	-19853	5842	2.24548	-1.13348	-1.09967	0.560481	-1.86747	2.64823		4674	-19853	5866	2.1826	-0.933739	-1.2357	0.497599	-1.66774	2.5122
10227	-19851	5842	2.15469	-1.36666	-0.776969	0.469685	-2.10066	2.97093		10227	-19851	5842	2.23303	-1.13005	-1.09088	0.54803	-1.86405	2.65702		4675	-19851	5866	2.1953	-0.634389	-1.54777	0.510303	-1.36839	2.20013
10228	-19849	5842	2.18157	-0.877183	-1.29193	0.496573	-1.61118	2.45597		10228	-19849	5842	2.20386	-0.893548	-1.29734	0.518856	-1.62755	2.45056		4676	-19849	5866	2.20639	-0.575494	-1.61782	0.521391	-1.30949	2.13008
10229	-19847	5842	2.11569	-0.936355	-1.16788	0.430689	-1.67036	2.58002		10229	-19847	5842	2.22145	-1.11834	-1.09089	0.536446	-1.85234	2.65701		4677	-19847	5866	2.17943	-1.40309	-0.764047	0.494429	-2.13709	2.98385
10230	-19845	5842	2.09862	-1.2749	-0.812853	0.413619	-2.0089	2.93505		10230	-19845	5842	2.25608	-1.16067	-1.08282	0.571084	-1.89467	2.66507		4678	-19845	5866	2.20785	-0.617478	-1.57728	0.522847	-1.35148	2.17062
10231	-19843	5842	2.19783	-1.20218	-0.983398	0.512828	-1.93618	2.7645		10231	-19843	5842	2.27117	-1.09866	-1.1603	0.586171	-1.83266	2.5876		4679	-19843	5866	2.11669	-1.38508	-0.719969	0.431689	-2.11908	3.02793
10232	-19841	5842	2.12567	-0.916313	-1.19774	0.44067	-1.65031	2.55016		10232	-19841	5842	2.21018	-1.10888	-1.08866	0.525177	-1.84288	2.65924		4680	-19841	5866	2.19898	-1.03001	-1.15683	0.51398	-1.76401	2.59107
10233	-19839	5842	2.14123	-1.10158	-1.02818	0.456234	-1.83558	2.71972		10233	-19839	5842	2.22628	-1.16718	-1.04652	0.541277	-1.90118	2.70138		4681	-19839	5866	2.18632	-0.951086	-1.22305	0.50132	-1.68509	2.52485
10234	-19837	5842	2.21654	-1.10471	-1.09993	0.531545	-1.83871	2.64797		10234	-19837	5842	2.15546	-1.21331	-0.93058	0.470465	-1.94731	2.81732		4682	-19837	5866	2.18866	-1.0113	-1.16516	0.503661	-1.7453	2.58274
10235	-19835	5842	2.18491	-1.11792	-1.05479	0.499914	-1.85192	2.69311		10235	-19835	5842	2.14651	-1.1461	-0.988876	0.46151	-1.8801	2.75902		4683	-19835	5866	2.13357	-0.99495	-1.1269	0.448573	-1.72895	2.621
10236	-19833	5842	2.19559	-0.805784	-1.3771	0.51059	-1.53978	2.3708		10236	-19833	5842	2.23384	-1.09697	-1.12465	0.548841	-1.83097	2.62325		4684	-19833	5866	2.20183	-0.999932	-1.18966	0.516835	-1.73393	2.55824
10237	-19831	5842	2.2239	-1.16434	-1.04755	0.538902	-1.89834	2.70035		10237	-19831	5842	2.27733	-1.11174	-1.15327	0.592333	-1.84574	2.59463		4685	-19831	5866	2.20673	-1.00983	-1.18456	0.521727	-1.74383	2.56334
10238	-19829	5842	2.19291	-0.866275	-1.31435	0.507911	-1.60027	2.43355		10238	-19829	5842	2.15532	-1.20235	-0.941526	0.470322	-1.93635	2.80637		4686	-19829	5866	2.20297	-0.970516	-1.22015	0.51797	-1.70452	2.52775
10239	-19827	5842	2.21215	-0.900788	-1.29883	0.52715	-1.63479	2.44907		10239	-19827	5842	2.19179	-1.39009	-0.790293	0.506788	-2.12409	2.95761		4687	-19827	5866	2.15435	-1.04945	-1.09316	0.469348	-1.78345	2.65474
10240	-19825	5842	2.23499	-0.906764	-1.31529	0.549989	-1.64076	2.43261		10240	-19825	5842	2.18637	-1.20175	-0.973216	0.501368	-1.93575	2.77468		4688	-19825	5866	2.21483	-1.08125	-1.12134	0.52983	-1.81525	2.62656
10241	-19823	5842	2.17166	-1.18434	-0.976027	0.486664	-1.91834	2.77187		10241	-19823	5842	2.25159	-1.13937	-1.0998	0.566587	-1.87337	2.6481		4689	-19823	5866	2.20617	-0.989846	-1.20403	0.521174	-1.72385	2.54386
10242	-19821	5842	2.1598	-1.18626	-0.962384	0.474802	-1.92026	2.78552		10242	-19821	5842	2.12061	-0.91014	-1.19848	0.435608	-1.64414	2.54942		4690	-19821	5866	2.18779	-1.4107	-0.764877	0.502789	-2.1447	2.98302
10243	-19819	5842	2.18762	-1.13869	-1.03677	0.502618	-1.87269	2.71113		10243	-19819	5842	2.15685	-1.18786	-0.957487	0.471852	-1.92186	2.79041		4691	-19819	5866	2.20385	-1.05735	-1.13447	0.518854	-1.79135	2.61343
10244	-19817	5842	2.25507	-1.16399	-1.07886	0.570069	-1.89799	2.66904		10244	-19817	5842	2.24946	-1.09361	-1.14346	0.564463	-1.82761	2.60444		4692	-19817	5866	2.19395	-0.984643	-1.19705	0.508946	-1.71864	2.55085
10245	-19815	5842	2.26633	-1.17304	-1.08117	0.581326	-1.90704	2.66673		10245	-19815	5842	2.23878	-1.1272	-1.09907	0.553782	-1.8612	2.64883		4693	-19815	5866	2.18835	-1.35853	-0.817336	0.503354	-2.09253	2.93056
10246	-19813	5842	2.21299	-1.14185	-1.05897	0.52799	-1.87585	2.68893		10246	-19813	5842	2.20683	-1.21334	-0.981869	0.521826	-1.94734	2.76603		4694	-19813	5866	2.21188	-1.01831	-1.18127	0.526875	-1.75231	2.56663
10247	-19811	5842	2.17065	-1.15553	-1.00362	0.48565	-1.88953	2.74428		10247	-19811	5842	2.28482	-1.12097	-1.15134	0.599817	-1.85497	2.59656		4695	-19811	5866	2.18718	-1.00281	-1.17227	0.502184	-1.73681	2.57563
10248	-19809	5842	2.17903	-1.23739	-0.930429	0.494032	-1.97139	2.81747		10248	-19809	5842	2.16684	-1.19572	-0.959565	0.481838	-1.92972	2.78834		4696	-19809	5866	2.18919	-0.942061	-1.23484	0.504187	-1.67606	2.51306
10249	-19807	5842	2.25932	-1.19613	-1.05081	0.57432	-1.93013	2.69709		10249	-19807	5842	2.24694	-1.11098	-1.12333	0.561941	-1.84498	2.62457		4697	-19807	5866	2.20459	-0.961848	-1.23049	0.519586	-1.69585	2.51741
10250	-19805	5842	2.13962	-0.929007	-1.1989	0.454618	-1.66301	2.54901		10250	-19805	5842	2.18364	-1.17052	-1.00155	0.498645	-1.90452	2.74635		4698	-19805	5866	2.18345	-1.36128	-0.809766	0.498447	-2.09528	2.93813
10251	-19803	5842	2.16216	-0.974897	-1.17552	0.477156	-1.7089	2.57238		10251	-19803	5842	2.21617	-1.13035	-1.07374	0.531175	-1.86435	2.67416		4699	-19803	5866	2.20375	-1.01946	-1.17209	0.518745	-1.75346	2.57581
10252	-19801	5842	2.25358	-1.14633	-1.09493	0.568578	-1.88033	2.65297		10252	-19801	5842	2.19716	-1.21852	-0.967082	0.512161	-1.95252	2.78082		4700	-19801	5866	2.20715	-1.01551	-1.17943	0.522149	-1.74951	2.56847
10253	-19799	5842	2.2204	-1.10172	-1.10637	0.535397	-1.83572	2.64154		10253	-19799	5842	2.25777	-1.17065	-1.07473	0.572767	-1.90465	2.67317		4701	-19799	5866	2.21405	-0.979004	-1.22281	0.529052	-1.713	2.52509
10254	-19797	5842	2.1777	-0.876487	-1.28875	0.492704	-1.61049	2.45915		10254	-19797	5842	2.23858	-1.09987	-1.12623	0.553577	-1.83387	2.62167		4702	-19797	5866	2.22404	-1.04261	-1.16905	0.539035	-1.77661	2.57885
10255	-19795	5842	2.22321	-1.19232	-1.01862	0.53821	-1.92632	2.72928		10255	-19795	5842	2.18446	-1.23745	-0.935578	0.499461	-1.97145	2.81232		4703	-19795	5866	2.18137	-1.33548	-0.833546	0.496374	-2.06948	2.91435
10256	-19793	5842	2.13758	-1.48643	-0.640523	0.452575	-2.22043	3.10738		10256	-19793	5842	2.1709	-1.20082	-0.958376	0.4859	-1.93482	2.78952		4704	-19793	5866	2.20421	-1.01438	-1.17767	0.519212	-1.74838	2.57023
10257	-19791	5842	2.20583	-1.43181	-0.762637	0.52083	-2.16581	2.98526		10257	-19791	5842	2.19744	-1.17846	-1.00756	0.512441	-1.91246	2.74034		4705	-19791	5866	2.21089	-1.05741	-1.14116	0.525894	-1.79141	2.60674
10258	-19789	5842	2.21703	-0.913522	-1.29096	0.532033	-1.64752	2.45694		10258	-19789	5842	2.17376	-1.2049	-0.957224	0.488764	-1.9389	2.79068		4706	-19789	5866	2.14882	-0.983986	-1.15314	0.463824	-1.71799	2.59476
10259	-19787	5842	2.14853	-1.39411	-0.743239	0.463534	-2.12811	3.00466		10259	-19787	5842	2.16376	-1.18277	-0.969426	0.478763	-1.91677	2.77847		4707	-19787	5866	2.15593	-1.05311	-1.0912	0.470927	-1.78711	2.6567
10260	-19785	5842	2.23565	-1.15191	-1.07136	0.550654	-1.88591	2.67654		10260	-19785	5842	2.17933	-1.13675	-1.03108	0.494329	-1.87075	2.71682		4708	-19785	5866	2.14929	-1.04136	-1.09618	0.464294	-1.77536	2.65172
10261	-19783	5842	2.26923	-1.16105	-1.0962	0.584226	-1.89505	2.6517		10261	-19783	5842	2.11225	-1.20368	-0.897247	0.427253	-1.93768	2.85065		4709	-19783	5866	2.21402	-1.03055	-1.17122	0.529023	-1.76455	2.57667
10262	-19781	5842	2.24121	-1.17268	-1.05629	0.556213	-1.90668	2.69161		10262	-19781	5842	2.23793	-1.19391	-1.03153	0.552925	-1.92791	2.71637		4710	-19781	5866	2.13574	-1.40487	-0.718966	0.450741	-2.13887	3.02893
10263	-19779	5842	2.21678	-0.912626	-1.29163	0.531777	-1.64663	2.45627		10263	-19779	5842	2.25348	-1.18066	-1.06047	0.56848	-1.91466	2.68743		4711	-19779	5866	2.18669	-0.985266	-1.18944	0.501687	-1.71927	2.55846
10264	-19777	5842	2.19567	-1.18571	-0.998239	0.51067	-1.91971	2.74966		10264	-19777	5842	2.1898	-1.20807	-0.970115	0.504803	-1.94207	2.77779		4712	-19777	5866	2.18834	-1.44799	-0.728003	0.503337	-2.18199	3.0199
10265	-19775	5842	2.18868	-1.50934	-0.668157	0.503684	-2.24334	3.07974		10265	-19775	5842	2.19579	-1.19786	-0.986374	0.510786	-1.93186	2.76153		4713	-19775	5866	2.17383	-1.08048	-1.08155	0.488829	-1.81448	2.66635
10266	-19773	5842	2.14313	-1.2338	-0.89797	0.458133	-1.9678	2.84993		10266	-19773	5842	2.18933	-1.21342	-0.964434	0.50433	-1.94742	2.78347		4714	-19773	5866	2.14733	-1.41762	-0.717701	0.462331	-2.15162	3.0302
10267	-19771	5842	2.24416	-1.19123	-1.04079	0.559159	-1.92523	2.70711		10267	-19771	5842	2.1851	-1.23051	-0.942996	0.500104	-1.96451	2.8049		4715	-19771	5866	2.12011	-1.35852	-0.749746	0.435105	-2.09252	2.99815
10268	-19769	5842	2.22045	-1.48646	-0.722609	0.535455	-2.22046	3.02529		10268	-19769	5842	2.24573	-1.17558	-1.0579	0.560735	-1.90958	2.69		4716	-19769	5866	2.17501	-1.38091	-0.781939	0.490012	-2.11491	2.96596
10269	-19767	5842	2.23915	-1.16819	-1.05886	0.554146	-1.90219	2.68905		10269	-19767	5842	2.25439	-1.17369	-1.06844	0.569389	-1.90769	2.67946		4717	-19767	5866	2.16609	-1.01229	-1.14209	0.481086	-1.74629	2.60581
10270	-19765	5842	2.24613	-1.24713	-0.986889	0.561129	-1.98113	2.76101		10270	-19765	5842	2.19406	-1.22273	-0.959678	0.509056	-1.95673	2.78822		4718	-19765	5866	2.21344	-1.02225	-1.17908	0.528444	-1.75625	2.56882
10271	-19763	5842	2.21984	-1.47408	-0.734326	0.534838	-2.20808	3.01357		10271	-19763	5842	2.18456	-1.18435	-0.988801	0.499564	-1.91835	2.7591		4719	-19763	5866	2.20244	-1.02227	-1.16814	0.517438	-1.75627	2.57976
10272	-19761	5842	2.2479	-1.19922	-1.03654	0.562895	-1.93322	2.71136		10272	-19761	5842	2.21829	-1.16426	-1.04184	0.533287	-1.89826	2.70606		4720	-19761	5866	2.17499	-1.41392	-0.748867	0.489993	-2.14792	2.99903
10273	-19759	5842	2.1925	-1.4463	-0.735004	0.507504	-2.1803	3.0129		10273	-19759	5842	2.16424	-1.19459	-0.958168	0.479238	-1.92859	2.78973		4721	-19759	5866	2.13445	-0.985059	-1.13773	0.449452	-1.71906	2.61017
10274	-19757	5842	2.17184	-1.25483	-0.905827	0.486836	-1.98883	2.84207		10274	-19757	5842	2.25657	-1.17231	-1.07197	0.571572	-1.90631	2.67592		4722	-19757	5866	2.19496	-1.02703	-1.15595	0.509957	-1.76103	2.59195
10275	-19755	5842	2.17728	-1.21179	-0.954155	0.492282	-1.94579	2.79374		10275	-19755	5842	2.14388	-1.23394	-0.898515	0.458878	-1.96794	2.84938		4723	-19755	5866	2.19723	-1.07088	-1.11433	0.512227	-1.80488	2.63357
10276	-19753	5842	2.21352	-1.19982	-1.00162	0.528523	-1.93382	2.74628		10276	-19753	5842	2.17959	-1.17814	-0.990237	0.494588	-1.91214	2.75766		4724	-19753	5866	2.18686	-1.4657	-0.709018	0.501857	-2.1997	3.03888
10277	-19751	5842	2.28456	-1.24777	-1.02484	0.599562	-1.98177	2.72306		10277	-19751	5842	2.18508	-1.25246	-0.921207	0.500082	-1.98646	2.82669		4725	-19751	5866	2.16408	-1.15097	-1.00147	0.479076	-1.88497	2.74642
10278	-19749	5842	2.24801	-1.24437	-0.991463	0.563011	-1.97837	2.75644		10278	-19749	5842	2.18551	-1.22064	-0.953208	0.500505	-1.95464	2.79469		4726	-19749	5866	2.16563	-0.97397	-1.17969	0.480627	-1.70797	2.56821
10279	-19747	5842	2.25368	-1.2556	-0.98593	0.568684	-1.9896	2.76197		10279	-19747	5842	2.21846	-1.21188	-0.994403	0.533459	-1.94588	2.7535		4727	-19747	5866	2.12688	-0.963949	-1.15132	0.441883	-1.69795	2.59658
10280	-19745	5842	2.22858	-1.22047	-0.996071	0.543579	-1.95447	2.75183		10280	-19745	5842	2.22946	-1.1799	-1.03721	0.544457	-1.9139	2.71069		4728	-19745	5866	2.17672	-1.40486	-0.759688	0.491716	-2.13886	2.98821
10281	-19743	5842	2.21894	-1.20875	-0.998221	0.533938	-1.94275	2.74968		10281	-19743	5842	2.14468	-1.19815	-0.93506	0.45968	-1.93215	2.81284		4729	-19743	5866	2.19559	-1.04258	-1.14096	0.510589	-1.77658	2.60694
10282	-19741	5842	2.25425	-1.2213	-1.02082	0.569251	-1.9553	2.72708		10282	-19741	5842	2.1892	-1.2401	-0.93752	0.504201	-1.9741	2.81038		4730	-19741	5866	2.11778	-1.4569	-0.649234	0.432782	-2.1909	3.09867
10283	-19739	5842	2.24456	-1.19013	-1.04237	0.559562	-1.92413	2.70553		10283	-19739	5842	2.18535	-1.26594	-0.907876	0.500353	-1.99994	2.84002		4731	-19739	5866	2.14712	-1.06344	-1.07204	0.462119	-1.79744	2.67586
10284	-19737	5842	2.14758	-1.09025	-1.04595	0.46258	-1.82425	2.70195		10284	-19737	5842	2.25118	-1.20247	-1.03658	0.566183	-1.93647	2.71132		4732	-19737	5866	2.13591	-1.08291	-1.04152	0.450908	-1.81691	2.70638
10285	-19735	5842	2.25173	-1.29066	-0.949002	0.566731	-2.02466	2.7989		10285	-19735	5842	2.233	-1.19369	-1.0271	0.548002	-1.92769	2.72079		4733	-19735	5866	2.10451	-1.3947	-0.69821	0.419507	-2.1287	3.04969
10286	-19733	5842	2.16705	-1.3023	-0.853713	0.482053	-2.0363	2.89419		10286	-19733	5842	2.18476	-1.24091	-0.932659	0.499756	-1.97491	2.81524		4734	-19733	5866	2.18876	-1.01639	-1.16043	0.50376	-1.75039	2.58747
10287	-19731	5842	2.08189	-1.23179	-0.839196	0.396885	-1.96579	2.9087		10287	-19731	5842	2.18004	-1.23735	-0.931431	0.495043	-1.97135	2.81647		4735	-19731	5866	2.14284	-1.06053	-1.07077	0.45784	-1.79453	2.67713
10288	-19729	5842	2.13999	-1.33651	-0.792203	0.454991	-2.07051	2.9557		10288	-19729	5842	2.24095	-1.17666	-1.05218	0.555954	-1.91066	2.69572		4736	-19729	5866	2.13953	-1.051	-1.07696	0.454528	-1.785	2.67094
10289	-19727	5842	2.24097	-1.29838	-0.930921	0.555971	-2.03238	2.81698		10289	-19727	5842	2.22327	-1.18191	-1.02909	0.538267	-1.91591	2.71881		4737	-19727	5866	2.13599	-1.07745	-1.04706	0.450988	-1.81145	2.70084
10290	-19725	5842	2.2411	-1.22405	-1.00539	0.556095	-1.95805	2.74251		10290	-19725	5842	2.18221	-1.24294	-0.927884	0.497205	-1.97694	2.82002		4738	-19725	5866	2.1713	-1.42719	-0.732043	0.486302	-2.16119	3.01586
10291	-19723	5842	2.16519	-1.30214	-0.85191	0.480193	-2.03614	2.89599		10291	-19723	5842	2.23097	-1.19757	-1.02096	0.545971	-1.93157	2.72694		4739	-19723	5866	2.19751	-1.08251	-1.10289	0.512505	-1.81651	2.64501
10292	-19721	5842	2.23446	-1.25338	-0.969072	0.549462	-1.98738	2.77883		10292	-19721	5842	2.11091	-1.2667	-0.833195	0.425913	-2.0007	2.91471		4740	-19721	5866	2.13673	-1.08271	-1.04249	0.451727	-1.81671	2.70541
10293	-19719	5842	2.21948	-1.22907	-0.978556	0.534476	-1.96307	2.76934		10293	-19719	5842	2.11768	-1.17981	-0.926654	0.432684	-1.91381	2.82125		4741	-19719	5866	2.14811	-1.07658	-1.06021	0.463107	-1.81058	2.68769
10294	-19717	5842	2.21539	-1.25736	-0.946186	0.530388	-1.99135	2.80171		10294	-19717	5842	2.15278	-1.26162	-0.879778	0.467776	-1.99562	2.86812		4742	-19717	5866	2.1718	-1.05741	-1.10247	0.486801	-1.79141	2.64543
10295	-19715	5842	2.2021	-1.27097	-0.919123	0.517105	-2.00497	2.82878		10295	-19715	5842	2.24916	-1.17846	-1.059	0.564157	-1.91246	2.6889		4743	-19715	5866	2.13418	-1.05338	-1.06912	0.449179	-1.78738	2.67878
10296	-19713	5842	2.22202	-1.25863	-0.951518	0.53702	-1.99263	2.79638		10296	-19713	5842	2.23327	-1.20319	-1.01798	0.548271	-1.93719	2.72992		4744	-19713	5866	2.11811	-1.0765	-1.03021	0.433115	-1.8105	2.71769
10297	-19711	5842	2.22311	-1.2597	-0.95172	0.538115	-1.9937	2.79618		10297	-19711	5842	2.2267	-1.19514	-1.01948	0.5417	-1.92914	2.72842		4745	-19711	5866	2.11137	-1.46215	-0.637691	0.426367	-2.19615	3.11021
10298	-19709	5842	2.21523	-1.28119	-0.922417	0.530227	-2.01519	2.82548		10298	-19709	5842	2.17085	-1.30508	-0.854651	0.485851	-2.03908	2.89325		4746	-19709	5866	2.15834	-1.46053	-0.68592	0.47334	-2.19453	3.06198
10299	-19707	5842	2.13869	-1.33205	-0.795383	0.453689	-2.06605	2.95252		10299	-19707	5842	2.14762	-1.26091	-0.875695	0.462619	-1.99491	2.87221		4747	-19707	5866	2.12323	-1.08914	-1.02272	0.43823	-1.82314	2.72518
10300	-19705	5842	2.23208	-1.28314	-0.937167	0.547077	-2.01714	2.81073		10300	-19705	5842	2.21246	-1.22702	-0.973668	0.527458	-1.96102	2.77423		4748	-19705	5866	2.12304	-1.07135	-1.04042	0.438037	-1.80535	2.70748
10301	-19703	5842	2.14798	-1.35438	-0.782582	0.462976	-2.08838	2.96532		10301	-19703	5842	2.16815	-1.30963	-0.847257	0.483149	-2.04363	2.90064		4749	-19703	5866	2.11179	-1.10537	-0.99531	0.426794	-1.83937	2.75259
10302	-19701	5842	2.19939	-1.20064	-0.986795	0.51439	-1.93464	2.76111		10302	-19701	5842	2.15831	-1.30323	-0.844013	0.473306	-2.03723	2.90389		4750	-19701	5866	2.11931	-1.06544	-1.04264	0.434313	-1.79944	2.70526
10303	-19699	5842	2.21672	-1.28201	-0.922977	0.531724	-2.01601	2.82492		10303	-19699	5842	2.22972	-1.23302	-0.984649	0.544724	-1.96702	2.76325		4751	-19699	5866	2.17969	-1.09531	-1.07259	0.494691	-1.82931	2.67531
10304	-19697	5842	2.13809	-1.16929	-0.957641	0.453093	-1.90329	2.79026		10304	-19697	5842	2.2466	-1.19207	-1.04267	0.561596	-1.92607	2.70523		4752	-19697	5866	2.10647	-1.44359	-0.651333	0.421467	-2.17759	3.09657
10305	-19695	5842	2.10317	-1.01997	-1.07205	0.418165	-1.75397	2.67584		10305	-19695	5842	2.19608	-1.20197	-0.982158	0.511079	-1.93597	2.76574		4753	-19695	5866	2.1019	-1.06797	-1.02269	0.416896	-1.80197	2.72521
10306	-19693	5842	2.20719	-1.20185	-0.993499	0.522191	-1.93585	2.7544		10306	-19693	5842	2.21009	-1.18508	-1.01276	0.525092	-1.91908	2.73514		4754	-19693	5866	2.12993	-1.11404	-1.00451	0.444933	-1.84804	2.74339
10307	-19691	5842	2.19766	-1.22203	-0.963949	0.512659	-1.95603	2.78395		10307	-19691	5842	2.15455	-1.17915	-0.963548	0.469545	-1.91315	2.78435		4755	-19691	5866	2.12141	-1.07296	-1.03703	0.436407	-1.80696	2.71087
10308	-19689	5842	2.19737	-1.23307	-0.952211	0.512374	-1.96707	2.79569		10308	-19689	5842	2.14026	-1.28717	-0.842167	0.455258	-2.02117	2.90573		4756	-19689	5866	2.09655	-1.43984	-0.645306	0.411549	-2.17384	3.10259
10309	-19687	5842	2.20746	-1.21916	-0.976338	0.52246	-1.95316	2.77156		10309	-19687	5842	2.19206	-1.26206	-0.918189	0.507057	-1.99606	2.82971		4757	-19687	5866	2.10602	-1.08542	-1.00931	0.42102	-1.81942	2.73859
10310	-19685	5842	2.15424	-1.48792	-0.655514	0.469242	-2.22192	3.09239		10310	-19685	5842	2.20859	-1.19683	-0.99996	0.52359	-1.93083	2.74794		4758	-19685	5866	2.10842	-1.08311	-1.014	0.423416	-1.81711	2.7339
10311	-19683	5842	2.15538	-1.22256	-0.921231	0.470385	-1.95656	2.82667		10311	-19683	5842	2.19376	-1.19809	-0.983808	0.508758	-1.93209	2.76409		4759	-19683	5866	2.08023	-1.42583	-0.643221	0.395233	-2.15984	3.10468
10312	-19681	5842	2.09187	-1.30822	-0.772861	0.406871	-2.04223	2.97504		10312	-19681	5842	2.10242	-1.55107	-0.540954	0.417422	-2.28507	3.20695		4760	-19681	5866	2.09055	-1.46412	-0.614975	0.405547	-2.19812	3.13293
10313	-19679	5842	2.10031	-1.29603	-0.793548	0.415306	-2.03003	2.95435		10313	-19679	5842	2.13836	-1.29213	-0.835337	0.453361	-2.02613	2.91256		4761	-19679	5866	2.13316	-1.4099	-0.711647	0.44816	-2.1439	3.03625
10314	-19677	5842	2.19185	-1.3186	-0.861853	0.506852	-2.0526	2.88605		10314	-19677	5842	2.20599	-1.15982	-1.03421	0.520989	-1.89382	2.71369		4762	-19677	5866	2.09909	-1.02784	-1.06008	0.414093	-1.76184	2.68782
10315	-19675	5842	2.19315	-1.29709	-0.884673	0.508152	-2.03109	2.86323		10315	-19675	5842	2.21562	-1.18913	-1.01475	0.530623	-1.92313	2.73315		4763	-19675	5866	2.06853	-1.43692	-0.620472	0.383533	-2.17092	3.12743
10316	-19673	5842	2.14984	-0.999967	-1.13781	0.464837	-1.73397	2.61009		10316	-19673	5842	2.21918	-1.20961	-0.997594	0.534185	-1.94361	2.75031		4764	-19673	5866	2.10703	-1.09533	-1.00058	0.422029	-1.82933	2.74732
10317	-19671	5842	2.18597	-1.22991	-0.944478	0.500973	-1.96391	2.80342		10317	-19671	5842	2.1892	-1.24993	-0.927246	0.504202	-1.98393	2.82065		4765	-19671	5866	2.14457	-1.46392	-0.668792	0.459569	-2.19792	3.07911
10318	-19669	5842	2.17527	-0.955192	-1.20822	0.490268	-1.68919	2.53968		10318	-19669	5842	2.18898	-1.2228	-0.954144	0.503982	-1.9568	2.79376		4766	-19669	5866	2.1172	-1.03886	-1.06713	0.4322	-1.77286	2.68077
10319	-19667	5842	2.20015	-1.25958	-0.928904	0.51515	-1.99358	2.819		10319	-19667	5842	2.1318	-1.25095	-0.869834	0.446804	-1.98495	2.87807		4767	-19667	5866	2.0724	-1.41868	-0.642509	0.387396	-2.15268	3.10539
10320	-19665	5842	2.20169	-1.29009	-0.899764	0.516689	-2.02409	2.84814		10320	-19665	5842	2.20353	-1.19067	-1.00084	0.518534	-1.92467	2.74706		4768	-19665	5866	2.10096	-1.08253	-1.00742	0.415964	-1.81653	2.74048
10321	-19663	5842	2.1926	-1.28673	-0.894035	0.507605	-2.02073	2.85386		10321	-19663	5842	2.20352	-1.19825	-0.993409	0.518519	-1.93225	2.75449		4769	-19663	5866	2.08296	-1.05632	-1.01564	0.397956	-1.79032	2.73226
10322	-19661	5842	2.20938	-1.25559	-0.942086	0.524378	-1.98959	2.80581		10322	-19661	5842	2.20838	-1.20289	-0.993631	0.523377	-1.93689	2.75427		4770	-19661	5866	2.05291	-1.42038	-0.621317	0.367912	-2.15438	3.12658
10323	-19659	5842	2.20285	-1.28432	-0.906766	0.517846	-2.01832	2.84113		10323	-19659	5842	2.20457	-1.19344	-0.999196	0.519574	-1.92744	2.7487		4771	-19659	5866	2.12644	-1.44663	-0.668334	0.44144	-2.18063	3.07957
10324	-19657	5842	2.16201	-0.972535	-1.1774	0.477009	-1.70653	2.5705		10324	-19657	5842	2.19737	-1.19968	-0.985833	0.512372	-1.93368	2.76207		4772	-19657	5866	2.11281	-1.40186	-0.699267	0.427811	-2.13585	3.04863
10325	-19655	5842	2.22104	-1.17569	-1.03356	0.536038	-1.90969	2.71434		10325	-19655	5842	2.08907	-1.52	-0.558753	0.404065	-2.254	3.18915		4773	-19655	5866	2.06692	-1.39335	-0.662333	0.381917	-2.12735	3.08557
10326	-19653	5842	2.18639	-1.23375	-0.941035	0.501394	-1.96775	2.80687		10326	-19653	5842	2.13362	-1.26482	-0.858003	0.448621	-1.99882	2.8899		4774	-19653	5866	2.07834	-1.03655	-1.03069	0.393336	-1.77055	2.71721
10327	-19651	5842	2.20146	-1.21643	-0.973118	0.516458	-1.95043	2.77478		10327	-19651	5842	2.19693	-1.20464	-0.980448	0.511934	-1.93864	2.76745		4775	-19651	5866	2.07948	-1.01863	-1.04995	0.394478	-1.75263	2.69795
10328	-19649	5842	2.12934	-1.29441	-0.824051	0.444341	-2.02841	2.92385		10328	-19649	5842	2.20181	-1.21327	-0.976621	0.516814	-1.94727	2.77128		4776	-19649	5866	2.08841	-1.0515	-1.02565	0.403415	-1.7855	2.72225
10329	-19647	5842	2.11976	-0.997357	-1.11047	0.434762	-1.73136	2.63743		10329	-19647	5842	2.11062	-1.23121	-0.868312	0.425619	-1.96521	2.87959		4777	-19647	5866	2.08658	-1.01663	-1.05879	0.40158	-1.75063	2.68912
10330	-19645	5842	2.17363	-0.966035	-1.1956	0.488635	-1.70003	2.5523		10330	-19645	5842	2.21959	-1.18167	-1.02593	0.53459	-1.91567	2.72197		4778	-19645	5866	2.10117	-1.04492	-1.045	0.416167	-1.77892	2.7029
10331	-19643	5842	2.11274	-1.02412	-1.07754	0.427736	-1.75812	2.67036		10331	-19643	5842	2.14929	-1.22528	-0.913219	0.464295	-1.95928	2.83468		4779	-19643	5866	2.06447	-1.42168	-0.631498	0.379472	-2.15568	3.1164
10332	-19641	5842	2.09772	-1.10398	-0.982318	0.412721	-1.83798	2.76558		10332	-19641	5842	2.2014	-1.19676	-0.992739	0.516404	-1.93075	2.75516		4780	-19641	5866	2.08299	-0.97408	-1.09775	0.397994	-1.70808	2.65015
10333	-19639	5842	2.19561	-1.21188	-0.972147	0.510605	-1.94588	2.77575		10333	-19639	5842	2.20445	-1.17122	-1.0211	0.519448	-1.90522	2.7268		4781	-19639	5866	2.12316	-1.00754	-1.10403	0.438156	-1.74154	2.64387
10334	-19637	5842	2.09637	-0.900836	-1.18382	0.411367	-1.63484	2.56408		10334	-19637	5842	2.13762	-1.23598	-0.890859	0.452617	-1.96998	2.85704		4782	-19637	5866	2.14437	-1.06817	-1.06458	0.459367	-1.80217	2.68332
10335	-19635	5842	2.036	-0.948338	-1.07671	0.350996	-1.68234	2.67119		10335	-19635	5842	2.13966	-1.1405	-0.987385	0.454659	-1.8745	2.76051		4783	-19635	5866	2.09733	-1.04536	-1.04085	0.412334	-1.77936	2.70705
10336	-19633	5842	2.1485	-1.4966	-0.640895	0.463496	-2.2306	3.10701		10336	-19633	5842	2.18938	-1.11617	-1.06148	0.504378	-1.85017	2.68642		4784	-19633	5866	2.12552	-1.43213	-0.681731	0.440516	-2.16613	3.06617
10337	-19631	5842	2.13389	-1.23402	-0.888512	0.448888	-1.96802	2.85939		10337	-19631	5842	2.09255	-1.22055	-0.860998	0.407546	-1.95455	2.8869		4785	-19631	5866	2.09367	-1.00934	-1.07304	0.40867	-1.74334	2.67486
10338	-19629	5842	2.194	-1.24286	-0.939273	0.508999	-1.97686	2.80863		10338	-19629	5842	2.14427	-1.14608	-0.986201	0.459275	-1.88008	2.7617		4786	-19629	5866	2.14246	-0.981069	-1.14983	0.457462	-1.71507	2.59807
10339	-19627	5842	2.17093	-1.17655	-0.982737	0.485934	-1.91055	2.76516		10339	-19627	5842	2.1472	-1.1579	-0.977596	0.462203	-1.8919	2.7703		4787	-19627	5866	2.07821	-1.38847	-0.678405	0.39321	-2.12247	3.06949
10340	-19625	5842	2.14981	-0.931458	-1.20641	0.464806	-1.66546	2.54149		10340	-19625	5842	2.13657	-1.29262	-0.832991	0.451565	-2.02662	2.91491		4788	-19625	5866	2.09213	-1.00304	-1.0779	0.407126	-1.73704	2.67
10341	-19623	5842	2.18903	-1.22965	-0.947608	0.504032	-1.96365	2.80029		10341	-19623	5842	2.13304	-1.25592	-0.86611	0.448044	-1.98992	2.88179		4789	-19623	5866	2.12374	-1.43033	-0.681766	0.438739	-2.16433	3.06613
10342	-19621	5842	2.17974	-1.24459	-0.923555	0.494737	-1.97859	2.82435		10342	-19621	5842	2.20131	-1.1696	-1.01998	0.516313	-1.9036	2.72792		4790	-19621	5866	2.12162	-1.46236	-0.647601	0.436621	-2.19636	3.1003
10343	-19619	5842	2.19575	-1.1666	-1.01736	0.510752	-1.9006	2.73054		10343	-19619	5842	2.17921	-1.17019	-0.997181	0.494212	-1.90419	2.75072		4791	-19619	5866	2.13463	-1.03478	-1.08822	0.449633	-1.76878	2.65968
10344	-19617	5842	2.18261	-1.22988	-0.941047	0.497613	-1.96388	2.80685		10344	-19617	5842	2.23247	-1.09032	-1.13047	0.547467	-1.82432	2.61743		4792	-19617	5866	2.12381	-1.447	-0.665186	0.438812	-2.181	3.08271
10345	-19615	5842	2.08577	-0.997953	-1.07666	0.400771	-1.73195	2.67123		10345	-19615	5842	2.22434	-1.14206	-1.07051	0.539339	-1.87606	2.67739		4793	-19615	5866	2.10567	-1.06652	-1.02794	0.420671	-1.80052	2.71996
10346	-19613	5842	2.0319	-1.21049	-0.811359	0.3469	-1.94449	2.93654		10346	-19613	5842	2.20436	-1.1504	-1.0421	0.519358	-1.8844	2.7058		4794	-19613	5866	2.0844	-1.00084	-1.07247	0.399402	-1.73484	2.67543
10347	-19611	5842	2.15059	-1.43373	-0.705782	0.465589	-2.16773	3.04212		10347	-19611	5842	2.13903	-1.23392	-0.894262	0.454033	-1.96792	2.85364		4795	-19611	5866	2.11383	-1.004	-1.09853	0.428834	-1.738	2.64937
10348	-19609	5842	2.20056	-1.24794	-0.940916	0.515559	-1.98194	2.80698		10348	-19609	5842	2.19899	-1.14372	-1.04347	0.513987	-1.87772	2.70443		4796	-19609	5866	2.13393	-1.41978	-0.702456	0.448933	-2.15378	3.04544
10349	-19607	5842	2.17963	-1.21729	-0.950656	0.494627	-1.95129	2.79724		10349	-19607	5842	2.21313	-1.1805	-1.02097	0.528134	-1.9145	2.72693		4797	-19607	5866	2.16999	-1.10191	-1.05636	0.484991	-1.83591	2.69154
10350	-19605	5842	2.19317	-1.24078	-0.940858	0.508173	-1.97478	2.80704		10350	-19605	5842	2.20145	-1.17054	-1.0192	0.516445	-1.90454	2.7287		4798	-19605	5866	2.1141	-1.38606	-0.716595	0.429099	-2.12006	3.03131
10351	-19603	5842	2.19176	-1.19961	-0.980573	0.506759	-1.93361	2.76733		10351	-19603	5842	2.14668	-1.24391	-0.891544	0.461684	-1.97791	2.85636		4799	-19603	5866	2.06553	-1.38462	-0.669615	0.380529	-2.11862	3.07829
10352	-19601	5842	2.20831	-1.20686	-0.989802	0.523312	-1.94086	2.7581		10352	-19601	5842	2.19735	-1.16145	-1.0243	0.512353	-1.89545	2.7236		4800	-19601	5866	2.1308	-1.37292	-0.746227	0.445797	-2.10692	3.00167
10353	-19599	5842	2.16919	-1.15778	-0.999551	0.484194	-1.89178	2.74835		10353	-19599	5842	2.15217	-1.25724	-0.883769	0.46717	-1.99124	2.86413		4801	-19599	5866	2.09656	-1.41718	-0.667974	0.411558	-2.15118	3.07993
10354	-19597	5842	2.148	-1.17914	-0.957074	0.463001	-1.91314	2.79083		10354	-19597	5842	2.14734	-1.20087	-0.935419	0.462336	-1.93487	2.81248		4802	-19597	5866	2.10759	-1.01961	-1.07692	0.422595	-1.75361	2.67098
10355	-19595	5842	2.20894	-0.926147	-1.27073	0.523945	-1.66015	2.47717		10355	-19595	5842	2.20041	-1.11945	-1.0692	0.515411	-1.85345	2.6787		4803	-19595	5866	2.14326	-1.013	-1.11875	0.458258	-1.747	2.62915
10356	-19593	5842	2.151	-0.933898	-1.20539	0.466	-1.6679	2.54251		10356	-19593	5842	2.1578	-1.12642	-1.01963	0.472801	-1.86042	2.72827		4804	-19593	5866	2.17706	-1.09413	-1.07109	0.492055	-1.82813	2.67681
10357	-19591	5842	2.16338	-0.926553	-1.22477	0.478377	-1.66055	2.52313		10357	-19591	5842	2.14986	-1.18734	-0.951332	0.464864	-1.92134	2.79657		4805	-19591	5866	2.16614	-1.04854	-1.10597	0.481137	-1.78254	2.64193
10358	-19589	5842	2.1865	-0.959019	-1.21547	0.501499	-1.69302	2.53243		10358	-19589	5842	2.23492	-1.13673	-1.08641	0.549924	-1.87073	2.66149		4806	-19589	5866	2.15109	-1.03952	-1.0999	0.466089	-1.77352	2.648
10359	-19587	5842	2.19193	-0.918825	-1.26092	0.506929	-1.65282	2.48698		10359	-19587	5842	2.15259	-1.20896	-0.932826	0.467593	-1.94296	2.81507		4807	-19587	5866	2.16428	-1.05508	-1.09753	0.479283	-1.78908	2.65037
10360	-19585	5842	2.21133	-1.22375	-0.975928	0.526331	-1.95775	2.77197		10360	-19585	5842	2.14086	-1.16468	-0.965062	0.45586	-1.89868	2.78284		4808	-19585	5866	2.17419	-1.07738	-1.08502	0.489187	-1.81138	2.66288
10361	-19583	5842	2.14285	-1.12468	-1.0067	0.457849	-1.85868	2.7412		10361	-19583	5842	2.22103	-1.14561	-1.06335	0.53603	-1.87961	2.68455		4809	-19583	5866	2.13682	-1.44075	-0.684428	0.451823	-2.17475	3.06347
10362	-19581	5842	2.20218	-1.20413	-0.986408	0.51718	-1.93813	2.76149		10362	-19581	5842	2.25352	-1.10931	-1.13221	0.568523	-1.84331	2.61569		4810	-19581	5866	2.1797	-1.07572	-1.09234	0.494705	-1.80972	2.65556
10363	-19579	5842	2.14425	-1.43925	-0.694185	0.459254	-2.17325	3.05371		10363	-19579	5842	2.22153	-1.12171	-1.08781	0.536529	-1.85571	2.66009		4811	-19579	5866	2.15849	-1.04671	-1.10011	0.473487	-1.78071	2.64779
10364	-19577	5842	2.11987	-0.967496	-1.14097	0.434866	-1.7015	2.60694		10364	-19577	5842	2.16319	-1.2183	-0.933979	0.478192	-1.9523	2.81392		4812	-19577	5866	2.16974	-1.05013	-1.10795	0.484743	-1.78413	2.63995
10365	-19575	5842	2.16249	-1.38063	-0.770803	0.477495	-2.11463	2.9771		10365	-19575	5842	2.23999	-1.13626	-1.09167	0.55499	-1.87026	2.65623		4813	-19575	5866	2.16826	-1.42435	-0.731934	0.48326	-2.15835	3.01597
10366	-19573	5842	2.11886	-0.9567	-1.1509	0.43386	-1.6907	2.597		10366	-19573	5842	2.16484	-1.17032	-0.983417	0.479843	-1.90432	2.76448		4814	-19573	5866	2.155	-1.38131	-0.761769	0.469999	-2.11531	2.98613
10367	-19571	5842	2.18469	-0.902589	-1.26993	0.499694	-1.63659	2.47797		10367	-19571	5842	2.19254	-1.19225	-0.988268	0.507543	-1.92625	2.75963		4815	-19571	5866	2.20697	-1.53615	-0.65888	0.521967	-2.27015	3.08902
10368	-19569	5842	2.22424	-1.1645	-1.04782	0.539241	-1.8985	2.70008		10368	-19569	5842	2.1542	-1.18492	-0.958009	0.4692	-1.91892	2.78989		4816	-19569	5866	2.17464	-1.0754	-1.08759	0.489644	-1.8094	2.66031
10369	-19567	5842	2.18127	-1.43067	-0.739735	0.496267	-2.16467	3.00816		10369	-19567	5842	2.16038	-1.20972	-0.939294	0.475381	-1.94372	2.80861		4817	-19567	5866	2.16291	-1.41962	-0.731348	0.477913	-2.15362	3.01655
10370	-19565	5842	2.2265	-1.2492	-0.964853	0.541503	-1.9832	2.78305		10370	-19565	5842	2.22939	-1.10733	-1.10998	0.544395	-1.84133	2.63792		4818	-19565	5866	2.18156	-1.01521	-1.15444	0.496557	-1.74921	2.59346
10371	-19563	5842	2.17828	-0.851768	-1.31427	0.493284	-1.58577	2.43363		10371	-19563	5842	2.1448	-1.18156	-0.951832	0.459797	-1.91556	2.79607		4819	-19563	5866	2.15714	-1.43467	-0.710556	0.47214	-2.16867	3.03734
10372	-19561	5842	2.19733	-1.18443	-1.00114	0.512327	-1.91843	2.74676		10372	-19561	5842	2.14793	-1.2065	-0.930085	0.462927	-1.9405	2.81781		4820	-19561	5866	2.17732	-0.96925	-1.19604	0.492324	-1.70325	2.55186
10373	-19559	5842	2.22446	-1.17784	-1.03491	0.53946	-1.91184	2.71299		10373	-19559	5842	2.16826	-1.18666	-0.970399	0.483258	-1.92066	2.7775		4821	-19559	5866	2.19098	-1.02372	-1.15537	0.50598	-1.75772	2.59253
10374	-19557	5842	2.21984	-1.12339	-1.0847	0.534839	-1.85739	2.6632		10374	-19557	5842	2.17971	-1.1424	-1.02588	0.494709	-1.8764	2.72202		4822	-19557	5866	2.15946	-1.3873	-0.760155	0.474461	-2.1213	2.98774
10375	-19555	5842	2.22836	-1.14692	-1.06969	0.543361	-1.88092	2.67821		10375	-19555	5842	2.15286	-1.18114	-0.960421	0.467856	-1.91514	2.78748		4823	-19555	5866	2.19446	-1.05044	-1.13217	0.509464	-1.78444	2.61573
10376	-19553	5842	2.23934	-1.10332	-1.12424	0.554339	-1.83732	2.62366		10376	-19553	5842	2.23909	-1.07294	-1.15384	0.554091	-1.80694	2.59406		4824	-19553	5866	2.18966	-1.01896	-1.15881	0.504663	-1.75296	2.58909
10377	-19551	5842	2.17948	-0.90318	-1.26407	0.494484	-1.63718	2.48383		10377	-19551	5842	2.2373	-1.05237	-1.17279	0.552301	-1.78637	2.57511		4825	-19551	5866	2.17188	-1.38947	-0.770439	0.486882	-2.12347	2.97746
10378	-19549	5842	2.1064	-1.23354	-0.86211	0.421402	-1.96754	2.88579		10378	-19549	5842	2.15239	-1.22948	-0.911611	0.467386	-1.96348	2.83629		4826	-19549	5866	2.19187	-1.05805	-1.12179	0.506872	-1.79205	2.62611
10379	-19547	5842	2.21864	-1.17818	-1.02873	0.533638	-1.91218	2.71917		10379	-19547	5842	2.19018	-1.20966	-0.96904	0.505182	-1.94366	2.77886		4827	-19547	5866	2.16476	-1.38802	-0.764674	0.479756	-2.12202	2.98323
10380	-19545	5842	2.19518	-0.931543	-1.25166	0.510181	-1.66554	2.49624		10380	-19545	5842	2.23951	-1.09793	-1.12918	0.55451	-1.83193	2.61872		4828	-19545	5866	2.1883	-1.00243	-1.17398	0.503303	-1.73643	2.57392
10381	-19543	5842	2.24369	-1.16185	-1.06996	0.558694	-1.89585	2.67794		10381	-19543	5842	2.18589	-1.18452	-0.989879	0.500895	-1.91852	2.75802		4829	-19543	5866	2.19768	-1.05263	-1.13288	0.512678	-1.78663	2.61502
10382	-19541	5842	2.17422	-1.08201	-1.08037	0.489216	-1.81601	2.66753		10382	-19541	5842	2.25005	-1.14217	-1.09562	0.565047	-1.87617	2.65228		4830	-19541	5866	2.17025	-1.42422	-0.733976	0.485253	-2.15822	3.01392
10383	-19539	5842	2.23409	-1.18273	-1.0393	0.549088	-1.91673	2.7086		10383	-19539	5842	2.2489	-1.08513	-1.15158	0.563904	-1.81913	2.59632		4831	-19539	5866	2.18644	-1.05978	-1.11476	0.501445	-1.79378	2.63314
10384	-19537	5842	2.20464	-1.44669	-0.746919	0.519644	-2.18069	3.00098		10384	-19537	5842	2.19299	-1.08473	-1.09585	0.507995	-1.81873	2.65205		4832	-19537	5866	2.20527	-1.03311	-1.16017	0.52027	-1.76711	2.58773
10385	-19535	5842	2.17724	-1.2042	-0.961814	0.492243	-1.9382	2.78609		10385	-19535	5842	2.1883	-1.19471	-0.982047	0.503299	-1.92871	2.76585		4833	-19535	5866	2.19525	-1.06713	-1.11613	0.510253	-1.80113	2.63177
10386	-19533	5842	2.19508	-1.41228	-0.771624	0.510077	-2.14628	2.97628		10386	-19533	5842	2.25738	-1.10585	-1.13902	0.572376	-1.83985	2.60888		4834	-19533	5866	2.20251	-1.08525	-1.10529	0.517507	-1.81925	2.64261
10387	-19531	5842	2.25111	-1.15464	-1.08444	0.566113	-1.88864	2.66346		10387	-19531	5842	2.22972	-1.09968	-1.11772	0.544723	-1.83368	2.63018		4835	-19531	5866	2.19175	-1.04301	-1.13684	0.506746	-1.77701	2.61106
10388	-19529	5842	2.15408	-1.22103	-0.921779	0.469077	-1.95503	2.82612		10388	-19529	5842	2.28074	-1.07179	-1.19658	0.595743	-1.80579	2.55132		4836	-19529	5866	2.18945	-1.04849	-1.12906	0.504447	-1.78249	2.61884
10389	-19527	5842	2.2661	-1.1633	-1.0907	0.581097	-1.8973	2.6572		10389	-19527	5842	2.15695	-1.19238	-0.953181	0.471953	-1.92638	2.79472		4837	-19527	5866	2.18909	-1.04268	-1.13454	0.504093	-1.77668	2.61336
10390	-19525	5842	2.20874	-1.40362	-0.793926	0.523741	-2.13762	2.95397		10390	-19525	5842	2.13945	-1.17783	-0.950496	0.454452	-1.91183	2.7974		4838	-19525	5866	2.19918	-1.06078	-1.12643	0.514179	-1.79478	2.62147
10391	-19523	5842	2.18648	-1.28002	-0.89525	0.501482	-2.01402	2.85265		10391	-19523	5842	2.18963	-1.15818	-1.01994	0.504626	-1.89218	2.72796		4839	-19523	5866	2.18346	-1.44455	-0.726744	0.498464	-2.17855	3.02116
10392	-19521	5842	2.2351	-1.13995	-1.08326	0.550101	-1.87395	2.66464		10392	-19521	5842	2.25688	-1.09781	-1.14654	0.571878	-1.83181	2.60136		4840	-19521	5866	2.201	-1.04784	-1.14101	0.515997	-1.78184	2.60689
10393	-19519	5842	2.19267	-1.34613	-0.835334	0.507672	-2.08013	2.91257		10393	-19519	5842	2.2657	-1.17405	-1.07917	0.580697	-1.90805	2.66873		4841	-19519	5866	2.17233	-1.43004	-0.730289	0.487333	-2.16404	3.01761
10394	-19517	5842	2.20835	-1.38084	-0.816383	0.523352	-2.11483	2.93152		10394	-19517	5842	2.21866	-1.32232	-0.884819	0.53366	-2.05632	2.86308		4842	-19517	5866	2.18909	-1.01842	-1.15866	0.504088	-1.75242	2.58924
10395	-19515	5842	2.25215	-1.1505	-1.08972	0.567145	-1.8845	2.65818		10395	-19515	5842	2.283	-1.10802	-1.16229	0.597997	-1.84202	2.58561		4843	-19515	5866	2.20644	-1.06366	-1.13082	0.521441	-1.79766	2.61708
10396	-19513	5842	2.17896	-1.22715	-0.940314	0.493955	-1.96115	2.80759		10396	-19513	5842	2.20123	-1.17223	-1.01736	0.516226	-1.90623	2.73054		4844	-19513	5866	2.20337	-1.04021	-1.15107	0.518374	-1.77421	2.59683
10397	-19511	5842	2.20597	-1.26175	-0.932868	0.520969	-1.99575	2.81503		10397	-19511	5842	2.26279	-1.11506	-1.13541	0.577793	-1.84906	2.61249		4845	-19511	5866	2.19301	-1.42273	-0.757932	0.508015	-2.15673	2.98997
10398	-19509	5842	2.26038	-1.14952	-1.09864	0.575379	-1.88352	2.64926		10398	-19509	5842	2.18059	-1.18731	-0.981709	0.495594	-1.92131	2.76619		4846	-19509	5866	2.19156	-1.4082	-0.771123	0.506562	-2.1422	2.97678
10399	-19507	5842	2.25078	-1.12904	-1.10964	0.565781	-1.86304	2.63826		10399	-19507	5842	2.30077	-1.14077	-1.1478	0.615774	-1.87477	2.6001		4847	-19507	5866	2.19729	-1.03005	-1.15531	0.512294	-1.76405	2.59259
10400	-19505	5842	2.25348	-1.14285	-1.09852	0.568484	-1.87685	2.64938		10400	-19505	5842	2.19834	-1.15895	-1.02782	0.513337	-1.89295	2.72008		4848	-19505	5866	2.20056	-1.03588	-1.15259	0.515559	-1.76988	2.59531
10401	-19503	5842	2.17396	-1.17044	-0.992274	0.488965	-1.90444	2.75563		10401	-19503	5842	2.24014	-1.20073	-1.02763	0.555139	-1.93473	2.72027		4849	-19503	5866	2.1818	-1.42398	-0.745659	0.4968	-2.15798	3.00224
10402	-19501	5842	2.19466	-1.21989	-0.963506	0.509663	-1.95389	2.78439		10402	-19501	5842	2.20591	-1.16208	-1.03222	0.520907	-1.89608	2.71568		4850	-19501	5866	2.20932	-1.00467	-1.19258	0.524318	-1.73867	2.55532
10403	-19499	5842	2.23165	-1.33748	-0.882729	0.546655	-2.07148	2.86517		10403	-19499	5842	2.20466	-1.15925	-1.03383	0.519664	-1.89325	2.71407		4851	-19499	5866	2.17992	-1.42356	-0.744311	0.494916	-2.15756	3.00359
10404	-19497	5842	2.25551	-1.13456	-1.10884	0.570507	-1.86856	2.63906		10404	-19497	5842	2.27612	-1.09678	-1.16686	0.591121	-1.83078	2.58104		4852	-19497	5866	2.18042	-1.40945	-0.758738	0.495417	-2.14345	2.98916
10405	-19495	5842	2.26283	-1.14248	-1.10815	0.577826	-1.87648	2.63975		10405	-19495	5842	2.24689	-1.11619	-1.11814	0.56189	-1.85019	2.62976		4853	-19495	5866	2.18845	-1.43864	-0.737592	0.503454	-2.17264	3.01031
10406	-19493	5842	2.24923	-1.13859	-1.09841	0.564227	-1.87259	2.64948		10406	-19493	5842	2.28648	-1.16261	-1.11139	0.601482	-1.89661	2.63651		4854	-19493	5866	2.1855	-1.42021	-0.753156	0.500504	-2.15421	2.99474
10407	-19491	5842	2.27545	-1.16371	-1.09955	0.590446	-1.89771	2.64835		10407	-19491	5842	2.20227	-1.20876	-0.98209	0.517267	-1.94276	2.76581		4855	-19491	5866	2.21319	-1.10423	-1.09697	0.528192	-1.83823	2.65093
10783	-20127	5844	2.53389	-0.7891	-1.72735	0.84889	-1.5231	2.02055		10783	-20127	5844	2.45229	-1.05256	-1.38451	0.767292	-1.78656	2.36339		5231	-20127	5868	2.5676	-0.753137	-1.79698	0.882601	-1.48714	1.95092
10784	-20125	5844	2.47834	-0.792033	-1.66985	0.793341	-1.52603	2.07805		10784	-20125	5844	2.51973	-1.02829	-1.47508	0.834728	-1.76229	2.27282		5232	-20125	5868	2.55341	-0.738079	-1.79804	0.86841	-1.47208	1.94986
10785	-20123	5844	2.53237	-1.02733	-1.48841	0.847373	-1.76133	2.25949		10785	-20123	5844	2.36126	-0.819983	-1.52595	0.676261	-1.55398	2.22195		5233	-20123	5868	2.56832	-0.735871	-1.81498	0.883315	-1.46987	1.93292
10786	-20121	5844	2.44731	-0.830796	-1.60039	0.762311	-1.5648	2.14751		10786	-20121	5844	2.47749	-0.718751	-1.74221	0.792486	-1.45275	2.00569		5234	-20121	5868	2.57745	-0.901955	-1.65745	0.89245	-1.63596	2.09045
10787	-20119	5844	2.53922	-0.737781	-1.78394	0.854222	-1.47178	1.96396		10787	-20119	5844	2.38469	-0.799438	-1.5696	0.699689	-1.53344	2.1783		5235	-20119	5868	2.54251	-0.718809	-1.80648	0.857511	-1.45281	1.94142
[truncated: 19,458 more rows]

## Sheet: Figure 3b+Table 1
Scan 1 (cracktip_unloaded1) original and corrected data						Scan 2 (cracktip_unloaded2) original and corrected data						Scan 3 (cracktip_unloaded3) original and corrected data
[truncated: 21,378 more rows]

[truncated: 6 more sheets: Figure 3c, Figure 3d, Suppl. Fig2a, Suppl. Fig 2b, Suppl. Fig. 2c, Suppl. Table 1]
